# Supplementary material for: Analysis of the transcriptome of Panax notoginseng root uncovers putative triterpene saponin-biosynthetic genes and genetic markers
Source: BMC Genomics. 2011 Dec 23;12(Suppl 5):S5. doi: 10.1186/1471-2164-12-S5-S5 (PMC3287501; doi:10.1186/1471-2164-12-S5-S5)
Supplement: Additional file 6 — The P. notoginseng unique sequences encoding putative transcription factors based on Inter-Pro searches. The 906 unique sequences of P. notoginseng containing transcription factor domains using Inter-Pro searches. [file 1471-2164-12-S5-S5-S6.xls]

## Sheet: Sheet1
Unique sequence	IPR ID
contig12697	IPR000007
contig01872	IPR000007|IPR001810|IPR018066
contig04836	IPR000007|IPR001810|IPR018066
contig04975	IPR000007|IPR001810|IPR018066
contig05001	IPR000007|IPR001810|IPR018066
contig07343	IPR000007|IPR001810|IPR018066
contig09268	IPR000007|IPR001810|IPR018066
contig09269	IPR000007|IPR001810|IPR018066
contig10921	IPR000007|IPR001810|IPR018066
FW1NBNE02D5F6I	IPR000007|IPR001810|IPR018066
FW1NBNE02EKTTF	IPR000007|IPR001810|IPR018066
FW1NBNE02EZJ0T	IPR000007|IPR001810|IPR018066
FW1NBNE02DVC3X	IPR000007|IPR018066
contig07673	IPR000047|IPR001356|IPR003106|IPR006712|IPR009057|IPR012287|IPR017970
contig01852	IPR000047|IPR001356|IPR003106|IPR009057|IPR012287|IPR017970
contig03278	IPR000047|IPR001356|IPR003106|IPR009057|IPR012287|IPR017970
contig03333	IPR000047|IPR001356|IPR003106|IPR009057|IPR012287|IPR017970
contig06949	IPR000047|IPR001356|IPR003106|IPR009057|IPR012287|IPR017970
contig08508	IPR000047|IPR001356|IPR003106|IPR009057|IPR012287|IPR017970
contig09064	IPR000047|IPR001356|IPR003106|IPR009057|IPR012287|IPR017970
contig11499	IPR000047|IPR001356|IPR003106|IPR009057|IPR012287|IPR017970
FW1NBNE02EDGAL	IPR000047|IPR001356|IPR003106|IPR009057|IPR012287|IPR017970
FW1NBNE02EFQFI	IPR000047|IPR001356|IPR003106|IPR009057|IPR012287|IPR017970
contig05089	IPR000048|IPR002110|IPR005559|IPR014756
contig03516	IPR000157|IPR000719|IPR001245|IPR001611|IPR002182|IPR002290|IPR003657|IPR003822|IPR011009|IPR011713|IPR017442
FW1NBNE02DZ4O3	IPR000157|IPR000719|IPR001245|IPR001611|IPR002182|IPR002290|IPR003657|IPR003822|IPR011009|IPR011713|IPR017442
FW1NBNE02ERT0S	IPR000157|IPR000719|IPR001245|IPR001611|IPR002182|IPR002290|IPR003657|IPR003822|IPR011009|IPR011713|IPR017442
FW1NBNE02ECT9P	IPR000157|IPR002182|IPR003657|IPR011713
contig03377	IPR000197|IPR000433|IPR001965|IPR009255|IPR011011|IPR013083
FW1NBNE02C8O4F	IPR000197|IPR000433|IPR001965|IPR009255|IPR011011|IPR013083
FW1NBNE02C9P3S	IPR000197|IPR000433|IPR001965|IPR009255|IPR011011|IPR013083
FW1NBNE02DM5B0	IPR000197|IPR000433|IPR001965|IPR009255|IPR011011|IPR013083
contig00747	IPR000232|IPR011991
contig00748	IPR000232|IPR011991
contig02084	IPR000232|IPR011991
contig02813	IPR000232|IPR011991
contig02885	IPR000232|IPR011991
contig04346	IPR000232|IPR011991
contig04515	IPR000232|IPR011991
contig04517	IPR000232|IPR011991
contig04616	IPR000232|IPR011991
contig05278	IPR000232|IPR011991
contig08869	IPR000232|IPR011991
contig09843	IPR000232|IPR011991
contig12000	IPR000232|IPR011991
FW1NBNE02D3TQ3	IPR000232|IPR011991
FW1NBNE02D5SJE	IPR000232|IPR011991
FW1NBNE02DB12D	IPR000232|IPR011991
FW1NBNE02DBT3K	IPR000232|IPR011991
FW1NBNE02DEMN2	IPR000232|IPR011991
FW1NBNE02DM197	IPR000232|IPR011991
FW1NBNE02DPL23	IPR000232|IPR011991
FW1NBNE02DXY45	IPR000232|IPR011991
FW1NBNE02EKA66	IPR000232|IPR011991
FW1NBNE02EL8TO	IPR000232|IPR011991
FW1NBNE02C7B84	IPR000253|IPR000580|IPR008984
FW1NBNE02EGMBX	IPR000253|IPR000580|IPR008984
FW1NBNE02EQ3EE	IPR000253|IPR000580|IPR008984
contig06932	IPR000253|IPR008984
FW1NBNE02DC3I9	IPR000253|IPR008984
contig05817	IPR000270|IPR003035
contig10925	IPR000270|IPR003035
contig13850	IPR000270|IPR003035
FW1NBNE02D9B1H	IPR000270|IPR003035
FW1NBNE02DAMYW	IPR000270|IPR003035
FW1NBNE02DSGGB	IPR000270|IPR003035
FW1NBNE02DSP0B	IPR000270|IPR003035
FW1NBNE02EKS89	IPR000270|IPR003035
FW1NBNE02ENQHH	IPR000270|IPR003035
contig00695	IPR000315
contig05879	IPR000315
contig06241	IPR000315
contig06604	IPR000315
contig08530	IPR000315
FW1NBNE02DFAZF	IPR000315
contig01584	IPR000315|IPR010402
contig06051	IPR000315|IPR010402
contig08055	IPR000315|IPR010402
contig11221	IPR000315|IPR010402
contig11279	IPR000315|IPR010402
FW1NBNE02C6ZUB	IPR000315|IPR010402
FW1NBNE02DUX0L	IPR000315|IPR010402
FW1NBNE02EAOLA	IPR000315|IPR010402
contig11833	IPR000433|IPR001005|IPR007526|IPR009057|IPR012287|IPR014778|IPR016827|IPR017884
contig10526	IPR000433|IPR001005|IPR007526|IPR009057|IPR014778|IPR016827|IPR017884
contig12338	IPR000433|IPR001005|IPR007526|IPR009057|IPR014778|IPR016827|IPR017884
FW1NBNE02DUF5F	IPR000433|IPR001005|IPR007526|IPR009057|IPR014778|IPR017884
contig10942	IPR000504|IPR001356|IPR003106|IPR009057|IPR012287|IPR012677|IPR017970
contig01469	IPR000571
contig01521	IPR000571
contig02403	IPR000571
contig04418	IPR000571
contig06750	IPR000571
contig11020	IPR000571
FW1NBNE02EO6CT	IPR000571
contig01462	IPR000571|IPR002110
contig01687	IPR000571|IPR002110
contig03943	IPR000571|IPR002110
contig05617	IPR000571|IPR002110
contig08669	IPR000571|IPR002110
contig09318	IPR000571|IPR002110
contig09499	IPR000571|IPR002110
contig09507	IPR000571|IPR002110
contig09508	IPR000571|IPR002110
contig09543	IPR000571|IPR002110
contig09544	IPR000571|IPR002110
contig09595	IPR000571|IPR002110
contig09681	IPR000571|IPR002110
FW1NBNE02C7KLK	IPR000571|IPR002110
contig07616	IPR000571|IPR004087|IPR004088|IPR018111
contig10391	IPR000571|IPR004087|IPR004088|IPR018111
FW1NBNE02EPUR5	IPR000571|IPR004087|IPR004088|IPR018111
contig05288	IPR000679
contig05504	IPR000679|IPR010399|IPR010402|IPR013088
contig05721	IPR000679|IPR010399|IPR010402|IPR013088
FW1NBNE02C5TU5	IPR000679|IPR010399|IPR010402|IPR013088
contig04546	IPR000679|IPR013088
contig11662	IPR000679|IPR013088
contig05747	IPR000679|IPR013088|IPR016679
contig08476	IPR000812|IPR006670|IPR011028|IPR011665|IPR013150|IPR013763
contig12864	IPR000812|IPR006670|IPR011028|IPR011665|IPR013150|IPR013763
FW1NBNE02DX36R	IPR000812|IPR006670|IPR011028|IPR011665|IPR013150|IPR013763
contig01735	IPR000910|IPR000969|IPR009071
contig10157	IPR000910|IPR001606|IPR009071
contig02712	IPR000910|IPR009071
contig04733	IPR000910|IPR009071
contig10755	IPR000910|IPR009071
FW1NBNE02DUMC3	IPR000943|IPR007624|IPR007627|IPR007630|IPR009042|IPR011991|IPR013324|IPR013325|IPR014284|IPR016262
contig05514	IPR000943|IPR007624|IPR007627|IPR007630|IPR011991|IPR013324|IPR013325|IPR014284
contig09838	IPR000943|IPR007624|IPR007627|IPR007630|IPR011991|IPR013324|IPR013325|IPR014284
FW1NBNE02DJQBM	IPR000943|IPR007624|IPR007627|IPR007630|IPR011991|IPR013324|IPR013325|IPR014284
FW1NBNE02EKUER	IPR000943|IPR007624|IPR007627|IPR007630|IPR011991|IPR013324|IPR013325|IPR014284
FW1NBNE02C5TWV	IPR000943|IPR007624|IPR007627|IPR007630|IPR011991|IPR013324|IPR013325|IPR014284|IPR016262
FW1NBNE02DUW6E	IPR000943|IPR007624|IPR007627|IPR007630|IPR011991|IPR013324|IPR013325|IPR014284|IPR016262
FW1NBNE02EJIQZ	IPR000943|IPR007624|IPR007627|IPR007630|IPR011991|IPR013324|IPR013325|IPR014284|IPR016262
contig09039	IPR000967|IPR001841|IPR001965|IPR013083
FW1NBNE02C0VSH	IPR000967|IPR001841|IPR001965|IPR013083
FW1NBNE02DWXSN	IPR000967|IPR001841|IPR001965|IPR013083
FW1NBNE02EJJCW	IPR000967|IPR001841|IPR001965|IPR013083
FW1NBNE02EKMQQ	IPR000967|IPR001965
FW1NBNE02DJP75	IPR000980|IPR001217|IPR008985
contig05664	IPR001000|IPR004330|IPR006564|IPR007527|IPR018289
FW1NBNE02C6K5U	IPR001000|IPR004330|IPR006564|IPR007527|IPR018289
FW1NBNE02DT1NZ	IPR001000|IPR004330|IPR006564|IPR007527|IPR018289
contig09766	IPR001005
FW1NBNE02EX5GX	IPR001005
FW1NBNE02ELWS0	IPR001005|IPR001214|IPR017884
contig02477	IPR001005|IPR001878|IPR006447|IPR009057|IPR014778|IPR017930
contig06427	IPR001005|IPR001878|IPR006447|IPR009057|IPR014778|IPR017930
contig11090	IPR001005|IPR001878|IPR006447|IPR009057|IPR014778|IPR017930
contig11933	IPR001005|IPR001878|IPR006447|IPR009057|IPR014778|IPR017930
FW1NBNE02DMP9Q	IPR001005|IPR001878|IPR006447|IPR009057|IPR014778|IPR017930
FW1NBNE02DYQA8	IPR001005|IPR001878|IPR006447|IPR009057|IPR014778|IPR017930
contig04555	IPR001005|IPR005818|IPR009057|IPR011991|IPR012287|IPR014778|IPR017930
contig06761	IPR001005|IPR005818|IPR009057|IPR011991|IPR012287|IPR014778|IPR017930
FW1NBNE02C8EMU	IPR001005|IPR005818|IPR009057|IPR011991|IPR012287|IPR014778|IPR017930
FW1NBNE02DAFFP	IPR001005|IPR005818|IPR009057|IPR011991|IPR012287|IPR014778|IPR017930
FW1NBNE02EE9U1	IPR001005|IPR005818|IPR009057|IPR011991|IPR012287|IPR014778|IPR017930
FW1NBNE02EZG2B	IPR001005|IPR005818|IPR009057|IPR011991|IPR012287|IPR014778|IPR017930
contig03330	IPR001005|IPR006447|IPR009057|IPR012287|IPR014778|IPR015609|IPR017884|IPR017930
FW1NBNE02DGAHE	IPR001005|IPR006447|IPR009057|IPR012287|IPR014778|IPR015609|IPR017884|IPR017930
contig08536	IPR001005|IPR006447|IPR009057|IPR014778|IPR015609|IPR017884|IPR017930
contig09509	IPR001005|IPR006447|IPR009057|IPR014778|IPR015609|IPR017884|IPR017930
contig09533	IPR001005|IPR006447|IPR009057|IPR014778|IPR015609|IPR017884|IPR017930
contig03098	IPR001005|IPR006447|IPR009057|IPR014778|IPR017930
contig03966	IPR001005|IPR006447|IPR009057|IPR014778|IPR017930
contig05577	IPR001005|IPR006447|IPR009057|IPR014778|IPR017930
contig06566	IPR001005|IPR006447|IPR009057|IPR014778|IPR017930
contig08092	IPR001005|IPR006447|IPR009057|IPR014778|IPR017930
FW1NBNE02D5PWM	IPR001005|IPR006447|IPR009057|IPR014778|IPR017930
FW1NBNE02DR7KW	IPR001005|IPR006447|IPR009057|IPR014778|IPR017930
FW1NBNE02DV374	IPR001005|IPR006447|IPR009057|IPR014778|IPR017930
FW1NBNE02DWMOV	IPR001005|IPR006447|IPR009057|IPR014778|IPR017930
FW1NBNE02ECTHN	IPR001005|IPR006447|IPR009057|IPR014778|IPR017930
FW1NBNE02EDBSZ	IPR001005|IPR006447|IPR009057|IPR014778|IPR017930
contig01611	IPR001005|IPR006578|IPR017877
FW1NBNE02D1FEX	IPR001005|IPR006578|IPR017877
FW1NBNE02ECX2V	IPR001005|IPR006578|IPR017877
FW1NBNE02ES08V	IPR001005|IPR006578|IPR017877
FW1NBNE02DR9BT	IPR001005|IPR009057|IPR012287|IPR014778|IPR015495|IPR017877|IPR017930
contig00477	IPR001005|IPR009057|IPR012287|IPR014778|IPR015495|IPR017930
contig00927	IPR001005|IPR009057|IPR012287|IPR014778|IPR015495|IPR017930
contig00929	IPR001005|IPR009057|IPR012287|IPR014778|IPR015495|IPR017930
contig00971	IPR001005|IPR009057|IPR012287|IPR014778|IPR015495|IPR017930
contig01300	IPR001005|IPR009057|IPR012287|IPR014778|IPR015495|IPR017930
contig01378	IPR001005|IPR009057|IPR012287|IPR014778|IPR015495|IPR017930
contig01514	IPR001005|IPR009057|IPR012287|IPR014778|IPR015495|IPR017930
contig02189	IPR001005|IPR009057|IPR012287|IPR014778|IPR015495|IPR017930
contig03103	IPR001005|IPR009057|IPR012287|IPR014778|IPR015495|IPR017930
contig06815	IPR001005|IPR009057|IPR012287|IPR014778|IPR015495|IPR017930
contig06891	IPR001005|IPR009057|IPR012287|IPR014778|IPR015495|IPR017930
contig08831	IPR001005|IPR009057|IPR012287|IPR014778|IPR015495|IPR017930
contig10243	IPR001005|IPR009057|IPR012287|IPR014778|IPR015495|IPR017930
contig10366	IPR001005|IPR009057|IPR012287|IPR014778|IPR015495|IPR017930
contig11465	IPR001005|IPR009057|IPR012287|IPR014778|IPR015495|IPR017930
contig13250	IPR001005|IPR009057|IPR012287|IPR014778|IPR015495|IPR017930
FW1NBNE02C0MTS	IPR001005|IPR009057|IPR012287|IPR014778|IPR015495|IPR017930
FW1NBNE02C43Z1	IPR001005|IPR009057|IPR012287|IPR014778|IPR015495|IPR017930
FW1NBNE02C4UDI	IPR001005|IPR009057|IPR012287|IPR014778|IPR015495|IPR017930
FW1NBNE02C6YIE	IPR001005|IPR009057|IPR012287|IPR014778|IPR015495|IPR017930
FW1NBNE02C9UEG	IPR001005|IPR009057|IPR012287|IPR014778|IPR015495|IPR017930
FW1NBNE02D08C3	IPR001005|IPR009057|IPR012287|IPR014778|IPR015495|IPR017930
FW1NBNE02D1J3T	IPR001005|IPR009057|IPR012287|IPR014778|IPR015495|IPR017930
FW1NBNE02DDE9D	IPR001005|IPR009057|IPR012287|IPR014778|IPR015495|IPR017930
FW1NBNE02DS9AP	IPR001005|IPR009057|IPR012287|IPR014778|IPR015495|IPR017930
FW1NBNE02DT38F	IPR001005|IPR009057|IPR012287|IPR014778|IPR015495|IPR017930
FW1NBNE02DVCUR	IPR001005|IPR009057|IPR012287|IPR014778|IPR015495|IPR017930
FW1NBNE02ECT0I	IPR001005|IPR009057|IPR012287|IPR014778|IPR015495|IPR017930
FW1NBNE02EF054	IPR001005|IPR009057|IPR012287|IPR014778|IPR015495|IPR017930
FW1NBNE02EMULS	IPR001005|IPR009057|IPR012287|IPR014778|IPR015495|IPR017930
FW1NBNE02ENLOP	IPR001005|IPR009057|IPR012287|IPR014778|IPR015495|IPR017930
FW1NBNE02ES7S0	IPR001005|IPR009057|IPR012287|IPR014778|IPR015495|IPR017930
FW1NBNE02EXDTD	IPR001005|IPR009057|IPR012287|IPR014778|IPR015495|IPR017930
contig03653	IPR001005|IPR009057|IPR012287|IPR014778|IPR017930
contig08233	IPR001005|IPR009057|IPR012287|IPR014778|IPR017930
FW1NBNE02DK4NA	IPR001005|IPR009057|IPR014778
contig04379	IPR001005|IPR009057|IPR014778|IPR017884
contig11403	IPR001005|IPR009057|IPR014778|IPR017884
contig12018	IPR001005|IPR009057|IPR014778|IPR017884
contig12403	IPR001005|IPR009057|IPR014778|IPR017884
FW1NBNE02C5IBS	IPR001005|IPR009057|IPR014778|IPR017884
FW1NBNE02DM52O	IPR001005|IPR009057|IPR014778|IPR017884
FW1NBNE02DURK9	IPR001005|IPR009057|IPR014778|IPR017884
FW1NBNE02EM9XB	IPR001005|IPR009057|IPR014778|IPR017884
FW1NBNE02EY2MN	IPR001005|IPR009057|IPR014778|IPR017884
contig03413	IPR001005|IPR017877
contig04614	IPR001005|IPR017877
contig05692	IPR001005|IPR017877
contig12307	IPR001005|IPR017877
contig12447	IPR001005|IPR017877
FW1NBNE02D02IT	IPR001005|IPR017877
FW1NBNE02D5CU4	IPR001005|IPR017877
FW1NBNE02DHCUP	IPR001005|IPR017877
FW1NBNE02EO77W	IPR001005|IPR017877
contig01279	IPR001092
contig10579	IPR001092
contig10587	IPR001092
contig10850	IPR001092
contig08167	IPR001092|IPR001310|IPR002589|IPR007087|IPR011146|IPR011151|IPR011598|IPR015880
contig11184	IPR001092|IPR001310|IPR002589|IPR007087|IPR011146|IPR011151|IPR011598|IPR015880
FW1NBNE02DA6YM	IPR001092|IPR001310|IPR002589|IPR007087|IPR011146|IPR011151|IPR011598|IPR015880
contig00689	IPR001092|IPR011598
contig00822	IPR001092|IPR011598
contig00869	IPR001092|IPR011598
contig01386	IPR001092|IPR011598
contig01446	IPR001092|IPR011598
contig02400	IPR001092|IPR011598
contig02747	IPR001092|IPR011598
contig03442	IPR001092|IPR011598
contig03443	IPR001092|IPR011598
contig03444	IPR001092|IPR011598
contig03787	IPR001092|IPR011598
contig03900	IPR001092|IPR011598
contig04025	IPR001092|IPR011598
contig04509	IPR001092|IPR011598
contig05102	IPR001092|IPR011598
contig05615	IPR001092|IPR011598
contig05618	IPR001092|IPR011598
contig05883	IPR001092|IPR011598
contig07358	IPR001092|IPR011598
contig07485	IPR001092|IPR011598
contig08157	IPR001092|IPR011598
contig08321	IPR001092|IPR011598
contig08777	IPR001092|IPR011598
contig08840	IPR001092|IPR011598
contig09081	IPR001092|IPR011598
contig09190	IPR001092|IPR011598
contig09832	IPR001092|IPR011598
contig10364	IPR001092|IPR011598
contig10410	IPR001092|IPR011598
contig10465	IPR001092|IPR011598
contig10466	IPR001092|IPR011598
contig11029	IPR001092|IPR011598
contig11747	IPR001092|IPR011598
contig12065	IPR001092|IPR011598
contig12165	IPR001092|IPR011598
contig12880	IPR001092|IPR011598
contig13203	IPR001092|IPR011598
contig13689	IPR001092|IPR011598
FW1NBNE02C1K1Q	IPR001092|IPR011598
FW1NBNE02D0LCR	IPR001092|IPR011598
FW1NBNE02D0UTY	IPR001092|IPR011598
FW1NBNE02D7D2S	IPR001092|IPR011598
FW1NBNE02D89EH	IPR001092|IPR011598
FW1NBNE02D90PC	IPR001092|IPR011598
FW1NBNE02DB02A	IPR001092|IPR011598
FW1NBNE02DBS6P	IPR001092|IPR011598
FW1NBNE02DCIYF	IPR001092|IPR011598
FW1NBNE02DEOWE	IPR001092|IPR011598
FW1NBNE02DFGXA	IPR001092|IPR011598
FW1NBNE02DFV5M	IPR001092|IPR011598
FW1NBNE02DFXLV	IPR001092|IPR011598
FW1NBNE02DK3TO	IPR001092|IPR011598
FW1NBNE02DR4H2	IPR001092|IPR011598
FW1NBNE02DSDYV	IPR001092|IPR011598
FW1NBNE02DTVOA	IPR001092|IPR011598
FW1NBNE02DU8AU	IPR001092|IPR011598
FW1NBNE02DVNGC	IPR001092|IPR011598
FW1NBNE02EAJN2	IPR001092|IPR011598
FW1NBNE02EDC3D	IPR001092|IPR011598
FW1NBNE02EG5Y7	IPR001092|IPR011598
FW1NBNE02EJ4GB	IPR001092|IPR011598
FW1NBNE02EM2EU	IPR001092|IPR011598
FW1NBNE02EO5HE	IPR001092|IPR011598
FW1NBNE02EOS8J	IPR001092|IPR011598
FW1NBNE02EP1D5	IPR001092|IPR011598
FW1NBNE02ERXZK	IPR001092|IPR011598
FW1NBNE02ES82R	IPR001092|IPR011598
FW1NBNE02ETRN0	IPR001092|IPR011598
FW1NBNE02EWN9U	IPR001092|IPR011598
contig12329	IPR001214|IPR003606|IPR003616|IPR007087|IPR007728|IPR015880
FW1NBNE02EEGQU	IPR001222|IPR001529
contig02266	IPR001222|IPR003617|IPR003618|IPR006289|IPR010990|IPR014765|IPR016492|IPR017890|IPR017923
contig02268	IPR001222|IPR003617|IPR003618|IPR006289|IPR010990|IPR014765|IPR016492|IPR017890|IPR017923
contig13295	IPR001222|IPR003617|IPR003618|IPR006289|IPR010990|IPR014765|IPR016492|IPR017890|IPR017923
FW1NBNE02DPPKZ	IPR001222|IPR003617|IPR003618|IPR006289|IPR010990|IPR014765|IPR016492|IPR017890|IPR017923
FW1NBNE02EAJGA	IPR001222|IPR003617|IPR003618|IPR006289|IPR010990|IPR014765|IPR016492|IPR017890|IPR017923
contig13819	IPR001289
FW1NBNE02CZ5WY	IPR001289
contig02604	IPR001289|IPR018362
contig06834	IPR001289|IPR018362
contig06836	IPR001289|IPR018362
contig09317	IPR001289|IPR018362
contig12239	IPR001289|IPR018362
contig00431	IPR001356
FW1NBNE02DQAQW	IPR001356
FW1NBNE02ELITY	IPR001356
contig12490	IPR001356|IPR002913|IPR004827|IPR009057|IPR012287|IPR013978|IPR017970
FW1NBNE02C6R1G	IPR001356|IPR002913|IPR004827|IPR009057|IPR012287|IPR013978|IPR017970
contig06491	IPR001356|IPR002913|IPR009057|IPR012287|IPR013978
contig10639	IPR001356|IPR002913|IPR009057|IPR012287|IPR013978
contig12543	IPR001356|IPR002913|IPR009057|IPR012287|IPR013978
contig12547	IPR001356|IPR002913|IPR009057|IPR012287|IPR013978
contig12585	IPR001356|IPR002913|IPR009057|IPR012287|IPR013978
FW1NBNE02DHSMN	IPR001356|IPR002913|IPR009057|IPR012287|IPR013978
contig08038	IPR001356|IPR002913|IPR009057|IPR012287|IPR013978|IPR017970
contig08192	IPR001356|IPR002913|IPR009057|IPR012287|IPR013978|IPR017970
contig08193	IPR001356|IPR002913|IPR009057|IPR012287|IPR013978|IPR017970
contig10308	IPR001356|IPR002913|IPR009057|IPR012287|IPR013978|IPR017970
contig10402	IPR001356|IPR002913|IPR009057|IPR012287|IPR013978|IPR017970
contig10550	IPR001356|IPR002913|IPR009057|IPR012287|IPR013978|IPR017970
contig11555	IPR001356|IPR002913|IPR009057|IPR012287|IPR013978|IPR017970
FW1NBNE02C9IZ0	IPR001356|IPR002913|IPR009057|IPR012287|IPR013978|IPR017970
FW1NBNE02D28SA	IPR001356|IPR002913|IPR009057|IPR012287|IPR013978|IPR017970
FW1NBNE02DVS6P	IPR001356|IPR002913|IPR009057|IPR012287|IPR013978|IPR017970
FW1NBNE02EJ6TW	IPR001356|IPR002913|IPR009057|IPR012287|IPR013978|IPR017970
FW1NBNE02D0X6J	IPR001356|IPR002913|IPR009057|IPR012287|IPR017970
FW1NBNE02DP0IU	IPR001356|IPR002913|IPR009057|IPR012287|IPR017970
contig12328	IPR001356|IPR003106|IPR009057|IPR012287|IPR017970
FW1NBNE02C6YE5	IPR001356|IPR003106|IPR009057|IPR012287|IPR017970
FW1NBNE02D4JJ9	IPR001356|IPR003106|IPR009057|IPR012287|IPR017970
FW1NBNE02EC9JI	IPR001356|IPR003106|IPR009057|IPR012287|IPR017970
FW1NBNE02EWR6P	IPR001356|IPR004022|IPR009057|IPR012287|IPR018500|IPR018501
contig06185	IPR001356|IPR005539|IPR005540|IPR005541|IPR009057|IPR012287
FW1NBNE02DN8QX	IPR001356|IPR005539|IPR005540|IPR005541|IPR009057|IPR012287
contig00027	IPR001356|IPR005539|IPR005540|IPR005541|IPR009057|IPR012287|IPR017970
contig04752	IPR001356|IPR005539|IPR005540|IPR005541|IPR009057|IPR012287|IPR017970
contig12607	IPR001356|IPR005539|IPR005540|IPR005541|IPR009057|IPR012287|IPR017970
FW1NBNE02D8168	IPR001356|IPR005539|IPR005540|IPR005541|IPR009057|IPR012287|IPR017970
FW1NBNE02DB0PN	IPR001356|IPR005539|IPR005540|IPR005541|IPR009057|IPR012287|IPR017970
FW1NBNE02DQOXD	IPR001356|IPR005539|IPR005540|IPR005541|IPR009057|IPR012287|IPR017970
FW1NBNE02DRV8M	IPR001356|IPR005539|IPR005540|IPR005541|IPR009057|IPR012287|IPR017970
FW1NBNE02ECJZL	IPR001356|IPR005539|IPR005540|IPR005541|IPR009057|IPR012287|IPR017970
FW1NBNE02EOTTX	IPR001356|IPR005539|IPR005540|IPR005541|IPR009057|IPR012287|IPR017970
FW1NBNE02EVQ55	IPR001356|IPR005539|IPR005540|IPR005541|IPR009057|IPR012287|IPR017970
contig04685	IPR001356|IPR006563|IPR009057|IPR012287|IPR017970
contig05506	IPR001356|IPR006563|IPR009057|IPR012287|IPR017970
contig05507	IPR001356|IPR006563|IPR009057|IPR012287|IPR017970
contig05510	IPR001356|IPR006563|IPR009057|IPR012287|IPR017970
contig05513	IPR001356|IPR006563|IPR009057|IPR012287|IPR017970
contig06694	IPR001356|IPR006563|IPR009057|IPR012287|IPR017970
contig07187	IPR001356|IPR006563|IPR009057|IPR012287|IPR017970
contig08696	IPR001356|IPR006563|IPR009057|IPR012287|IPR017970
contig10053	IPR001356|IPR006563|IPR009057|IPR012287|IPR017970
FW1NBNE02DROB9	IPR001356|IPR006563|IPR009057|IPR012287|IPR017970
FW1NBNE02EDA1L	IPR001356|IPR006563|IPR009057|IPR012287|IPR017970
contig07115	IPR001356|IPR009057|IPR012287
FW1NBNE02DRJKU	IPR001356|IPR009057|IPR012287
FW1NBNE02EEHZM	IPR001356|IPR009057|IPR012287|IPR017970
contig00714	IPR001356|IPR009057|IPR017970
contig05193	IPR001356|IPR009057|IPR017970
contig11426	IPR001357|IPR001841|IPR001965|IPR013083|IPR017907
FW1NBNE02DVWT7	IPR001357|IPR001841|IPR001965|IPR013083|IPR017907
contig03648	IPR001357|IPR010613
FW1NBNE02ELYAQ	IPR001357|IPR010613
contig07425	IPR001387|IPR010982|IPR013729
FW1NBNE02DAG6R	IPR001387|IPR010982|IPR013729
contig01048	IPR001471|IPR003340|IPR016177
contig01054	IPR001471|IPR003340|IPR016177
contig03687	IPR001471|IPR003340|IPR016177
contig00188	IPR001471|IPR016177
contig00515	IPR001471|IPR016177
contig00529	IPR001471|IPR016177
contig00546	IPR001471|IPR016177
contig00653	IPR001471|IPR016177
contig00865	IPR001471|IPR016177
contig01234	IPR001471|IPR016177
contig01384	IPR001471|IPR016177
contig01392	IPR001471|IPR016177
contig01399	IPR001471|IPR016177
contig01405	IPR001471|IPR016177
contig02176	IPR001471|IPR016177
contig02211	IPR001471|IPR016177
contig03644	IPR001471|IPR016177
contig04430	IPR001471|IPR016177
contig04438	IPR001471|IPR016177
contig04543	IPR001471|IPR016177
contig04544	IPR001471|IPR016177
contig04639	IPR001471|IPR016177
contig05400	IPR001471|IPR016177
contig05938	IPR001471|IPR016177
contig06017	IPR001471|IPR016177
contig06066	IPR001471|IPR016177
contig07472	IPR001471|IPR016177
contig08474	IPR001471|IPR016177
contig08931	IPR001471|IPR016177
contig09262	IPR001471|IPR016177
contig09883	IPR001471|IPR016177
contig09884	IPR001471|IPR016177
contig09892	IPR001471|IPR016177
contig10694	IPR001471|IPR016177
contig10943	IPR001471|IPR016177
contig12418	IPR001471|IPR016177
contig13372	IPR001471|IPR016177
FW1NBNE02C4S03	IPR001471|IPR016177
FW1NBNE02C6YLU	IPR001471|IPR016177
FW1NBNE02D1Q32	IPR001471|IPR016177
FW1NBNE02D3OUO	IPR001471|IPR016177
FW1NBNE02D73JU	IPR001471|IPR016177
FW1NBNE02D9JYN	IPR001471|IPR016177
FW1NBNE02D9T7A	IPR001471|IPR016177
FW1NBNE02DKDTY	IPR001471|IPR016177
FW1NBNE02DM3X9	IPR001471|IPR016177
FW1NBNE02DTFHC	IPR001471|IPR016177
FW1NBNE02DVEEF	IPR001471|IPR016177
FW1NBNE02EAEIG	IPR001471|IPR016177
FW1NBNE02EGARN	IPR001471|IPR016177
FW1NBNE02ENHHD	IPR001471|IPR016177
FW1NBNE02ENKAR	IPR001471|IPR016177
FW1NBNE02EOSGA	IPR001471|IPR016177
FW1NBNE02EQHD7	IPR001471|IPR016177
FW1NBNE02EQT1U	IPR001471|IPR016177
FW1NBNE02DXXFK	IPR001606|IPR002068|IPR008978
FW1NBNE02EJFZW	IPR001606|IPR002068|IPR008978
FW1NBNE02DBKIH	IPR001630|IPR004827|IPR011616
contig00299	IPR001680|IPR011046|IPR015943|IPR017986
contig07639	IPR001781
contig09391	IPR001781
contig11988	IPR001789|IPR006447|IPR009057|IPR011006|IPR012287|IPR014778|IPR017053
contig04407	IPR001789|IPR006447|IPR009057|IPR011006|IPR012287|IPR014778|IPR017053|IPR017930
contig04943	IPR001789|IPR006447|IPR009057|IPR011006|IPR012287|IPR014778|IPR017053|IPR017930
contig06203	IPR001789|IPR006447|IPR009057|IPR011006|IPR012287|IPR014778|IPR017053|IPR017930
contig06723	IPR001789|IPR006447|IPR009057|IPR011006|IPR012287|IPR014778|IPR017053|IPR017930
contig07567	IPR001789|IPR006447|IPR009057|IPR011006|IPR012287|IPR014778|IPR017053|IPR017930
contig09664	IPR001789|IPR006447|IPR009057|IPR011006|IPR012287|IPR014778|IPR017053|IPR017930
FW1NBNE02DCLRQ	IPR001789|IPR006447|IPR009057|IPR011006|IPR012287|IPR014778|IPR017053|IPR017930
FW1NBNE02DZFWA	IPR001789|IPR006447|IPR009057|IPR011006|IPR012287|IPR014778|IPR017053|IPR017930
FW1NBNE02EAPY4	IPR001789|IPR006447|IPR009057|IPR011006|IPR012287|IPR014778|IPR017053|IPR017930
FW1NBNE02EQEEM	IPR001789|IPR006447|IPR009057|IPR011006|IPR012287|IPR014778|IPR017053|IPR017930
FW1NBNE02ERBVV	IPR001789|IPR006447|IPR009057|IPR011006|IPR012287|IPR014778|IPR017053|IPR017930
FW1NBNE02EWL87	IPR001789|IPR006447|IPR009057|IPR011006|IPR012287|IPR014778|IPR017053|IPR017930
contig07154	IPR001789|IPR006447|IPR009057|IPR011006|IPR012287|IPR014778|IPR017930
contig12520	IPR001789|IPR006447|IPR009057|IPR011006|IPR012287|IPR014778|IPR017930
contig02468	IPR001841|IPR003347|IPR013129
FW1NBNE02D8GO7	IPR001841|IPR003347|IPR013129
FW1NBNE02ECVG0	IPR001841|IPR003347|IPR013129
FW1NBNE02EE712	IPR001841|IPR003347|IPR013129
FW1NBNE02EFRWG	IPR001841|IPR003347|IPR013129
FW1NBNE02D8IPE	IPR001841|IPR003347|IPR013129|IPR014977
FW1NBNE02EYB7L	IPR001841|IPR003347|IPR013129|IPR014977
FW1NBNE02DEZCE	IPR001965|IPR003347|IPR004198|IPR011011|IPR013083|IPR013129|IPR013637
FW1NBNE02DNJI9	IPR001965|IPR003347|IPR004198|IPR011011|IPR013083|IPR013129|IPR013637
FW1NBNE02EWXT1	IPR001965|IPR003347|IPR004198|IPR011011|IPR013083|IPR013129|IPR013637
contig01827	IPR001965|IPR011011
contig02339	IPR001965|IPR011011
contig05184	IPR001965|IPR011011
FW1NBNE02D0KHU	IPR001965|IPR011011
FW1NBNE02DK7XQ	IPR001965|IPR011011
FW1NBNE02D0E6P	IPR002035
FW1NBNE02DNOEY	IPR002100
FW1NBNE02EFPLH	IPR002100
contig04176	IPR002100|IPR002487
contig06700	IPR002100|IPR002487
contig07404	IPR002100|IPR002487
contig09744	IPR002100|IPR002487
contig12051	IPR002100|IPR002487
FW1NBNE02DBDP7	IPR002100|IPR002487
FW1NBNE02DTQJ0	IPR002100|IPR002487
FW1NBNE02EJJRN	IPR002100|IPR002487
contig04338	IPR002110|IPR004333
contig07196	IPR002110|IPR004333
contig07316	IPR002110|IPR004333
contig07317	IPR002110|IPR004333
contig07322	IPR002110|IPR004333
contig08211	IPR002110|IPR004333
contig11135	IPR002110|IPR004333
FW1NBNE02EV0RY	IPR002110|IPR004333
contig08617	IPR002213
FW1NBNE02DNX2K	IPR002213
contig01523	IPR002715
FW1NBNE02DLWXS	IPR002999|IPR010561
contig08622	IPR003029|IPR006641|IPR012340|IPR016027|IPR017072
FW1NBNE02DBKAI	IPR003029|IPR006641|IPR012340|IPR016027|IPR017072
FW1NBNE02EGZ3X	IPR003029|IPR006641|IPR012340|IPR016027|IPR017072
FW1NBNE02ERNSM	IPR003029|IPR006641|IPR012340|IPR016027|IPR017072
FW1NBNE02ES0VU	IPR003029|IPR006641|IPR012340|IPR016027|IPR017072
FW1NBNE02DZVM0	IPR003173|IPR009044
contig01086	IPR003311|IPR003340|IPR010525|IPR011525
contig01087	IPR003311|IPR003340|IPR010525|IPR011525
contig01090	IPR003311|IPR003340|IPR010525|IPR011525
contig01094	IPR003311|IPR003340|IPR010525|IPR011525
contig09518	IPR003311|IPR003340|IPR010525|IPR011525
contig09720	IPR003311|IPR003340|IPR010525|IPR011525
contig09871	IPR003311|IPR003340|IPR010525|IPR011525
contig11935	IPR003311|IPR003340|IPR010525|IPR011525
contig12961	IPR003311|IPR003340|IPR010525|IPR011525
contig13764	IPR003311|IPR003340|IPR010525|IPR011525
contig13881	IPR003311|IPR003340|IPR010525|IPR011525
FW1NBNE02C3MQV	IPR003311|IPR003340|IPR010525|IPR011525
FW1NBNE02C4SPN	IPR003311|IPR003340|IPR010525|IPR011525
FW1NBNE02DQ6R3	IPR003311|IPR003340|IPR010525|IPR011525
FW1NBNE02ECMHT	IPR003311|IPR003340|IPR010525|IPR011525
FW1NBNE02ERV72	IPR003311|IPR003340|IPR010525|IPR011525
contig01104	IPR003311|IPR011525
contig01107	IPR003311|IPR011525
contig01228	IPR003311|IPR011525
contig01910	IPR003311|IPR011525
contig03209	IPR003311|IPR011525
contig04834	IPR003311|IPR011525
contig06545	IPR003311|IPR011525
contig06897	IPR003311|IPR011525
contig07768	IPR003311|IPR011525
contig10435	IPR003311|IPR011525
contig11107	IPR003311|IPR011525
contig12812	IPR003311|IPR011525
contig13204	IPR003311|IPR011525
FW1NBNE02DCDXP	IPR003311|IPR011525
FW1NBNE02ESR0M	IPR003311|IPR011525
FW1NBNE02EU86M	IPR003311|IPR011525
FW1NBNE02EWYIH	IPR003311|IPR011525
FW1NBNE02C017A	IPR003316|IPR011991|IPR015633
FW1NBNE02C8XB6	IPR003316|IPR011991|IPR015633
contig00680	IPR003340
contig02344	IPR003340|IPR010525
contig02345	IPR003340|IPR010525
contig06286	IPR003340|IPR010525
contig07097	IPR003340|IPR010525
FW1NBNE02C9F4C	IPR003340|IPR010525
FW1NBNE02DYWH7	IPR003340|IPR010525
contig02654	IPR003340|IPR010525|IPR011525
contig03374	IPR003340|IPR010525|IPR011525
contig03376	IPR003340|IPR010525|IPR011525
contig04867	IPR003340|IPR010525|IPR011525
contig05160	IPR003340|IPR010525|IPR011525
contig05163	IPR003340|IPR010525|IPR011525
contig05169	IPR003340|IPR010525|IPR011525
contig06522	IPR003340|IPR010525|IPR011525
contig06600	IPR003340|IPR010525|IPR011525
contig06661	IPR003340|IPR010525|IPR011525
contig07511	IPR003340|IPR010525|IPR011525
contig08245	IPR003340|IPR010525|IPR011525
contig08246	IPR003340|IPR010525|IPR011525
contig08287	IPR003340|IPR010525|IPR011525
contig09410	IPR003340|IPR010525|IPR011525
contig09550	IPR003340|IPR010525|IPR011525
contig10251	IPR003340|IPR010525|IPR011525
contig10259	IPR003340|IPR010525|IPR011525
FW1NBNE02C5ACT	IPR003340|IPR010525|IPR011525
FW1NBNE02CZSQR	IPR003340|IPR010525|IPR011525
FW1NBNE02D0EJS	IPR003340|IPR010525|IPR011525
FW1NBNE02D3PSL	IPR003340|IPR010525|IPR011525
FW1NBNE02DANKY	IPR003340|IPR010525|IPR011525
FW1NBNE02DGDL3	IPR003340|IPR010525|IPR011525
FW1NBNE02DIPA7	IPR003340|IPR010525|IPR011525
FW1NBNE02EA800	IPR003340|IPR010525|IPR011525
FW1NBNE02ET2IA	IPR003340|IPR010525|IPR011525
FW1NBNE02EUU1A	IPR003340|IPR010525|IPR011525
contig03153	IPR003340|IPR011124
contig09445	IPR003340|IPR011124
FW1NBNE02D67GH	IPR003340|IPR011124
FW1NBNE02EIE8L	IPR003340|IPR011124
FW1NBNE02EFTA4	IPR003347
contig07660	IPR003347|IPR003349|IPR003888|IPR003889|IPR004198|IPR013129|IPR018516|IPR018518
FW1NBNE02DAZWF	IPR003347|IPR003349|IPR003888|IPR003889|IPR004198|IPR013129|IPR018516|IPR018518
FW1NBNE02DYZRP	IPR003347|IPR003349|IPR003888|IPR003889|IPR004198|IPR013129|IPR018516|IPR018518
FW1NBNE02EC8M5	IPR003347|IPR003349|IPR003888|IPR003889|IPR004198|IPR013129|IPR018516|IPR018518
FW1NBNE02EQISU	IPR003347|IPR003349|IPR003888|IPR003889|IPR004198|IPR013129|IPR018516|IPR018518
contig09399	IPR003347|IPR003349|IPR004198|IPR013129
FW1NBNE02C3JBW	IPR003347|IPR003349|IPR007087|IPR013087|IPR013129|IPR015880
FW1NBNE02DK7NJ	IPR003347|IPR003349|IPR007087|IPR013087|IPR013129|IPR015880
FW1NBNE02DQ6O9	IPR003347|IPR003349|IPR007087|IPR013087|IPR013129|IPR015880
FW1NBNE02D0J6Y	IPR003347|IPR013129
FW1NBNE02DST8Y	IPR003347|IPR013129
contig00707	IPR003441
contig01162	IPR003441
contig01298	IPR003441
contig01759	IPR003441
contig02130	IPR003441
contig02450	IPR003441
contig02817	IPR003441
contig03056	IPR003441
contig03115	IPR003441
contig04388	IPR003441
contig04714	IPR003441
contig05574	IPR003441
contig05871	IPR003441
contig06730	IPR003441
contig07182	IPR003441
contig07419	IPR003441
contig10190	IPR003441
contig10472	IPR003441
contig10754	IPR003441
contig10874	IPR003441
contig11549	IPR003441
contig13723	IPR003441
FW1NBNE02C228C	IPR003441
FW1NBNE02D3U9V	IPR003441
FW1NBNE02DA6MH	IPR003441
FW1NBNE02DAN38	IPR003441
FW1NBNE02DDMA1	IPR003441
FW1NBNE02DE7PH	IPR003441
FW1NBNE02DG0SF	IPR003441
FW1NBNE02DSQS2	IPR003441
FW1NBNE02EQGO3	IPR003441
FW1NBNE02EW0QH	IPR003441
FW1NBNE02EX29A	IPR003441
FW1NBNE02C166G	IPR003656|IPR007087|IPR015880
FW1NBNE02C4O5E	IPR003656|IPR007087|IPR015880
contig00659	IPR003657
contig00699	IPR003657
contig00805	IPR003657
contig01577	IPR003657
contig02592	IPR003657
contig02593	IPR003657
contig02594	IPR003657
contig03350	IPR003657
contig03738	IPR003657
contig03739	IPR003657
contig03740	IPR003657
contig04066	IPR003657
contig04067	IPR003657
contig04070	IPR003657
contig07002	IPR003657
contig09958	IPR003657
contig13718	IPR003657
FW1NBNE02D1Y04	IPR003657
FW1NBNE02D8MJL	IPR003657
FW1NBNE02D9606	IPR003657
FW1NBNE02DPE7I	IPR003657
FW1NBNE02DPLJB	IPR003657
FW1NBNE02DSMOO	IPR003657
FW1NBNE02DZ067	IPR003657
FW1NBNE02EFZEN	IPR003657
FW1NBNE02EJGQ6	IPR003657
contig02764	IPR003657|IPR017396
contig10168	IPR003657|IPR017396
contig02058	IPR003657|IPR018872
contig02391	IPR003657|IPR018872
contig02395	IPR003657|IPR018872
contig03816	IPR003657|IPR018872
contig08566	IPR003657|IPR018872
contig08843	IPR003657|IPR018872
contig13558	IPR003657|IPR018872
contig00146	IPR003851
contig00759	IPR003851
contig01309	IPR003851
contig04254	IPR003851
contig05947	IPR003851
contig05962	IPR003851
contig06510	IPR003851
contig10433	IPR003851
contig11510	IPR003851
FW1NBNE02C6M01	IPR003851
FW1NBNE02D7W8P	IPR003851
FW1NBNE02DVZEJ	IPR003851
FW1NBNE02DYP9R	IPR003851
FW1NBNE02EFO2F	IPR003851
FW1NBNE02EHQ9V	IPR003851
FW1NBNE02EKI2D	IPR003851
FW1NBNE02EOBKE	IPR003851
contig12560	IPR003923
contig06029	IPR003956|IPR003957|IPR003958|IPR009072
FW1NBNE02D7W1E	IPR003956|IPR003957|IPR003958|IPR009072
FW1NBNE02D90DT	IPR003956|IPR003957|IPR003958|IPR009072
FW1NBNE02DHA4C	IPR003956|IPR003957|IPR003958|IPR009072
FW1NBNE02EL9R5	IPR003956|IPR003957|IPR003958|IPR009072
FW1NBNE02EXZ10	IPR003956|IPR003957|IPR003958|IPR009072
contig07902	IPR003958|IPR009072
FW1NBNE02C0KJC	IPR003958|IPR009072
FW1NBNE02C469E	IPR003958|IPR009072
FW1NBNE02D1QFG	IPR003958|IPR009072
FW1NBNE02DQJRU	IPR003958|IPR009072
FW1NBNE02DU37W	IPR003958|IPR009072
FW1NBNE02DW4EH	IPR003958|IPR009072
FW1NBNE02EOPAN	IPR003958|IPR009072
FW1NBNE02ETLX1	IPR003958|IPR009072
contig03742	IPR004015|IPR017862
contig07668	IPR004015|IPR017862
FW1NBNE02DNBZ1	IPR004015|IPR017862
contig12314	IPR004330|IPR006564|IPR007527|IPR018289
FW1NBNE02DJOGK	IPR004330|IPR006564|IPR007527|IPR018289
FW1NBNE02DNM0R	IPR004330|IPR006564|IPR007527|IPR018289
FW1NBNE02DZY9M	IPR004330|IPR006564|IPR007527|IPR018289
FW1NBNE02EHPM3	IPR004330|IPR006564|IPR007527|IPR018289
FW1NBNE02EQHXM	IPR004330|IPR006564|IPR007527|IPR018289
contig02324	IPR004333
contig06408	IPR004333
contig07492	IPR004333
contig08272	IPR004333
contig08899	IPR004333
contig10681	IPR004333
FW1NBNE02EFYEY	IPR004333
FW1NBNE02ELWJ3	IPR004333
FW1NBNE02EM5JH	IPR004333
FW1NBNE02EN2WM	IPR004333
FW1NBNE02D0S1F	IPR004333|IPR017238
FW1NBNE02D9HTN	IPR004333|IPR017238
FW1NBNE02DTGRG	IPR004333|IPR017238
contig01752	IPR004827
contig02917	IPR004827|IPR011616
contig06901	IPR004827|IPR011616
contig08037	IPR004827|IPR011616
contig08336	IPR004827|IPR011616
contig08357	IPR004827|IPR011616
contig08635	IPR004827|IPR011616
contig10296	IPR004827|IPR011616
contig10297	IPR004827|IPR011616
contig10298	IPR004827|IPR011616
contig10544	IPR004827|IPR011616
contig10651	IPR004827|IPR011616
contig11052	IPR004827|IPR011616
contig12304	IPR004827|IPR011616
contig13542	IPR004827|IPR011616
contig13992	IPR004827|IPR011616
FW1NBNE02C0EFU	IPR004827|IPR011616
FW1NBNE02C8TG0	IPR004827|IPR011616
FW1NBNE02D0Q83	IPR004827|IPR011616
FW1NBNE02D6YXB	IPR004827|IPR011616
FW1NBNE02DA5PH	IPR004827|IPR011616
FW1NBNE02DC6DH	IPR004827|IPR011616
FW1NBNE02DGTS1	IPR004827|IPR011616
FW1NBNE02DHUQP	IPR004827|IPR011616
FW1NBNE02DND7C	IPR004827|IPR011616
FW1NBNE02DUWJE	IPR004827|IPR011616
FW1NBNE02ECKG5	IPR004827|IPR011616
FW1NBNE02EGMAT	IPR004827|IPR011616
FW1NBNE02EMGH9	IPR004827|IPR011616
contig01337	IPR004827|IPR011616|IPR012900
contig01580	IPR004827|IPR011616|IPR012900
contig07323	IPR004827|IPR011616|IPR012900
contig07661	IPR004827|IPR011616|IPR012900
contig11881	IPR004827|IPR011616|IPR012900
contig01159	IPR004827|IPR011700
contig01206	IPR004827|IPR011700
contig06766	IPR004827|IPR011700
FW1NBNE02DRERN	IPR004827|IPR011700
FW1NBNE02DZ57O	IPR004827|IPR011700
FW1NBNE02CZ788	IPR004855|IPR009083|IPR009088|IPR013028
FW1NBNE02D4IAK	IPR004855|IPR009083|IPR009088|IPR013028
FW1NBNE02DPBZY	IPR004855|IPR009083|IPR009088|IPR013028
FW1NBNE02DBFCJ	IPR005100|IPR005824|IPR005825|IPR006645|IPR008991|IPR017071
FW1NBNE02DI8NP	IPR005100|IPR005824|IPR005825|IPR006645|IPR008991|IPR017071
FW1NBNE02DKR2R	IPR005100|IPR005824|IPR005825|IPR006645|IPR008991|IPR017071
FW1NBNE02EDEE0	IPR005100|IPR005824|IPR005825|IPR006645|IPR008991|IPR017071
contig13515	IPR005172
FW1NBNE02EGCOL	IPR005172
FW1NBNE02EH7C8	IPR005172
contig00913	IPR005202
contig01274	IPR005202
contig01554	IPR005202
contig01636	IPR005202
contig01637	IPR005202
contig01638	IPR005202
contig03149	IPR005202
contig03504	IPR005202
contig04293	IPR005202
contig04711	IPR005202
contig05122	IPR005202
contig05753	IPR005202
contig05912	IPR005202
contig07371	IPR005202
contig07568	IPR005202
contig07832	IPR005202
contig08155	IPR005202
contig08460	IPR005202
contig08505	IPR005202
contig09481	IPR005202
contig09594	IPR005202
contig09925	IPR005202
contig10505	IPR005202
contig10567	IPR005202
contig11074	IPR005202
contig12920	IPR005202
FW1NBNE02C6PPQ	IPR005202
FW1NBNE02C942B	IPR005202
FW1NBNE02D4T6W	IPR005202
FW1NBNE02DASE0	IPR005202
FW1NBNE02DBTH0	IPR005202
FW1NBNE02DRS60	IPR005202
FW1NBNE02DSTPV	IPR005202
FW1NBNE02DWJ09	IPR005202
FW1NBNE02EI2QS	IPR005202
FW1NBNE02EIJ7W	IPR005202
FW1NBNE02EK2HP	IPR005202
FW1NBNE02ELU43	IPR005202
FW1NBNE02ESUE1	IPR005202
FW1NBNE02EVHLL	IPR005202
contig02157	IPR005333|IPR017887
contig05977	IPR005333|IPR017887
contig10626	IPR005333|IPR017887
FW1NBNE02DKW76	IPR005333|IPR017887
contig07121	IPR005735
FW1NBNE02EL78O	IPR005824|IPR006645|IPR008991|IPR014722
contig06164	IPR006447|IPR009057|IPR012287|IPR014778
FW1NBNE02EE8TO	IPR006447|IPR009057|IPR012287|IPR014778
contig00384	IPR006447|IPR009057|IPR012287|IPR014778|IPR017930
contig03186	IPR006447|IPR009057|IPR012287|IPR014778|IPR017930
contig03196	IPR006447|IPR009057|IPR012287|IPR014778|IPR017930
contig04044	IPR006447|IPR009057|IPR012287|IPR014778|IPR017930
contig04045	IPR006447|IPR009057|IPR012287|IPR014778|IPR017930
contig04630	IPR006447|IPR009057|IPR012287|IPR014778|IPR017930
contig04884	IPR006447|IPR009057|IPR012287|IPR014778|IPR017930
contig05064	IPR006447|IPR009057|IPR012287|IPR014778|IPR017930
contig09685	IPR006447|IPR009057|IPR012287|IPR014778|IPR017930
contig10155	IPR006447|IPR009057|IPR012287|IPR014778|IPR017930
contig11170	IPR006447|IPR009057|IPR012287|IPR014778|IPR017930
contig11608	IPR006447|IPR009057|IPR012287|IPR014778|IPR017930
FW1NBNE02D4X6A	IPR006447|IPR009057|IPR012287|IPR014778|IPR017930
FW1NBNE02DN87A	IPR006447|IPR009057|IPR012287|IPR014778|IPR017930
FW1NBNE02DQTWS	IPR006447|IPR009057|IPR012287|IPR014778|IPR017930
FW1NBNE02DS62N	IPR006447|IPR009057|IPR012287|IPR014778|IPR017930
FW1NBNE02EFFC6	IPR006447|IPR009057|IPR012287|IPR014778|IPR017930
FW1NBNE02ELYVE	IPR006447|IPR009057|IPR012287|IPR014778|IPR017930
FW1NBNE02ER310	IPR006447|IPR009057|IPR012287|IPR014778|IPR017930
FW1NBNE02EUPGM	IPR006447|IPR009057|IPR012287|IPR014778|IPR017930
contig03696	IPR006455|IPR006456|IPR012287
contig12033	IPR006456
FW1NBNE02EFHTI	IPR006510|IPR006511|IPR007818
contig07216	IPR006578
contig11639	IPR006578
contig04993	IPR006849|IPR011046
contig10007	IPR006849|IPR011046
FW1NBNE02DXM1H	IPR006849|IPR011046
contig02199	IPR006957
contig05289	IPR006957
contig05649	IPR006957
contig10211	IPR006957
FW1NBNE02DYO3W	IPR006957
contig09396	IPR007087
FW1NBNE02EG6BL	IPR007087
contig06652	IPR007087|IPR013087|IPR015880
contig00308	IPR007087|IPR015880
contig00309	IPR007087|IPR015880
contig00453	IPR007087|IPR015880
contig02116	IPR007087|IPR015880
contig03447	IPR007087|IPR015880
contig03873	IPR007087|IPR015880
contig04080	IPR007087|IPR015880
contig06372	IPR007087|IPR015880
contig06918	IPR007087|IPR015880
contig06948	IPR007087|IPR015880
contig09492	IPR007087|IPR015880
contig09637	IPR007087|IPR015880
contig09774	IPR007087|IPR015880
contig10280	IPR007087|IPR015880
contig11623	IPR007087|IPR015880
contig11954	IPR007087|IPR015880
FW1NBNE02C3RB6	IPR007087|IPR015880
FW1NBNE02C5DJG	IPR007087|IPR015880
FW1NBNE02C8GOL	IPR007087|IPR015880
FW1NBNE02C9UTH	IPR007087|IPR015880
FW1NBNE02D28UE	IPR007087|IPR015880
FW1NBNE02D6UWN	IPR007087|IPR015880
FW1NBNE02DBDHQ	IPR007087|IPR015880
FW1NBNE02DELON	IPR007087|IPR015880
FW1NBNE02DNFYO	IPR007087|IPR015880
FW1NBNE02DNRBK	IPR007087|IPR015880
FW1NBNE02DNSKD	IPR007087|IPR015880
FW1NBNE02DRRU5	IPR007087|IPR015880
FW1NBNE02ECYRY	IPR007087|IPR015880
FW1NBNE02ED8O5	IPR007087|IPR015880
FW1NBNE02EDHTR	IPR007087|IPR015880
FW1NBNE02ER4TH	IPR007087|IPR015880
contig04986	IPR007726
FW1NBNE02DS1PL	IPR007726
FW1NBNE02D9WZG	IPR008081
FW1NBNE02EHB0J	IPR008081|IPR016536
FW1NBNE02ES3V2	IPR008081|IPR016536
contig13438	IPR008540
contig04456	IPR008851|IPR011039
contig08224	IPR008851|IPR011039
contig09235	IPR008851|IPR011039
FW1NBNE02DGLM5	IPR008895|IPR013272
FW1NBNE02DOBXB	IPR008895|IPR013272
contig02250	IPR010409
contig07764	IPR010409
contig09650	IPR010409
contig09707	IPR010409
contig09971	IPR010409
contig10521	IPR010409
contig12562	IPR010409
FW1NBNE02DLTIS	IPR014977|IPR014978
FW1NBNE02DIGK1	IPR015880
FW1NBNE02EUW22	IPR015880
FW1NBNE02C8BFG	IPR017877
FW1NBNE02DD21K	IPR017877
