# Supplementary material for: Analysis of the transcriptome of Panax notoginseng root uncovers putative triterpene saponin-biosynthetic genes and genetic markers
Source: BMC Genomics. 2011 Dec 23;12(Suppl 5):S5. doi: 10.1186/1471-2164-12-S5-S5 (PMC3287501; doi:10.1186/1471-2164-12-S5-S5)
Supplement: Additional file 8 — Cytochrome P450 discovery. The unique sequences from P. notoginseng with sequence similarities to cytochrome P450s. [file 1471-2164-12-S5-S5-S8.xls]

## Sheet: Sheet1
Unique sequence	Length(bp)	Score	E value		Identity	Sbject Name	Anontation
contig00008	1905	654	0		63	AT5G42650.1	| Symbols: AOS, CYP74A, DDE2 | AOS (ALLENE OXIDE SYNTHASE); allene oxide synthase/ hydro-lyase/ oxygen binding | chr5:17097803-17099359 REVERSE
contig00013	650	189	2e-46		51	gb|EEF34414.1|	cytochrome P450, putative [Ricinus communis]
contig00072	701	236	1e-60		56	ref|XP_002336002.1|	cytochrome P450 [Populus trichocarpa] gb|EEE76735.1| cytochrome P450 [Populus trichocarpa]
contig00075	1643	289	7e-76		76	dbj|BAA10929.1|	cytochrome P450 like_TBP [Nicotiana tabacum]
contig00158	1853	495	1e-138		52	gb|EEF34414.1|	cytochrome P450, putative [Ricinus communis]
contig00339	602	245	2e-63		84	ref|XP_002326909.1|	cytochrome P450 allene oxide synthase [Populus trichocarpa] gb|EEE73659.1| cytochrome P450 allene oxide synthase [Populus trichocarpa]
contig00347	565	182	2e-44		70	gb|EEF51798.1|	cytochrome P450, putative [Ricinus communis]
contig00445	1815	581	0		73	gb|EEF39448.1|	cytochrome P450, putative [Ricinus communis]
contig00449	1791	672	0		70	gb|EEF33302.1|	cytochrome P450, putative [Ricinus communis]
contig00514	335	61.9	2e-06		100	gb|EU979551.2|	Liposcelis bostrychophila CYP4CD1 mRNA, complete cds
contig00637	814	169	2e-41		40	sp|P48417|CP74_LINUS	Allene oxide synthase, chloroplastic OS=Linum usitatissimum GN=CYP74A PE=1 SV=1
contig00793	930	317	1e-84		78	gb|EEF28834.1|	cytochrome P450, putative [Ricinus communis]
contig00885	1557	222	6e-68		44	sp|O64900|C80B2_ESCCA	(S)-N-methylcoclaurine 3'-hydroxylase isozyme 2 OS=Eschscholzia californica GN=CYP80B2 PE=2 SV=1
contig01023	735	79.3	2e-14		57	sp|O81974|C71D8_SOYBN	Cytochrome P450 71D8 OS=Glycine max GN=CYP71D8 PE=2 SV=1
contig01024	902	333	1e-89		56	gb|EEF34414.1|	cytochrome P450, putative [Ricinus communis]
contig01103	685	257	6e-67		75	ref|XP_002321136.1|	cytochrome P450 fatty acid hydroperoxide lyase [Populus trichocarpa] gb|EEE99451.1| cytochrome P450 fatty acid hydroperoxide lyase [Populus trichocarpa]
contig01161	711	136	2e-49		61	emb|CAA70575.1|	cytochrome P450 [Nepeta racemosa]
contig01168	1223	591	1e-168		72	sp|Q9SBQ9|F3PH_PETHY	Flavonoid 3'-monooxygenase OS=Petunia hybrida GN=CYP75B2 PE=2 SV=1
contig01560	1304	402	1e-111		50	sp|O49858|C82A3_SOYBN	Cytochrome P450 82A3 OS=Glycine max GN=CYP82A3 PE=2 SV=1
contig01600	332	152	1e-35		65	ref|XP_002309993.1|	cytochrome P450 [Populus trichocarpa] gb|EEE90443.1| cytochrome P450 [Populus trichocarpa]
contig01601	338	147	4e-34		68	ref|XP_002309993.1|	cytochrome P450 [Populus trichocarpa] gb|EEE90443.1| cytochrome P450 [Populus trichocarpa]
contig01602	367	115	2e-24		55	gb|AAZ52550.1|	cytochrome P450 [Capsicum annuum]
contig01633	627	244	5e-63		71	gb|ABC59078.1|	cytochrome P450 monooxygenase CYP72A59 [Medicago truncatula]
contig01634	485	139	5e-34		62	gb|ABC69414.1|	CYP72A57 [Nicotiana tabacum]
contig01643	673	330	5e-89		70	gb|ABC69417.1|	CYP72A54 [Nicotiana tabacum]
contig01705	1689	782	0		72	ref|XP_002301423.1|	cytochrome P450 [Populus trichocarpa] gb|ABK94920.1| unknown [Populus trichocarpa] gb|EEE80696.1| cytochrome P450 [Populus trichocarpa]
contig01730	554	185	2e-45		76	dbj|BAD15331.1|	cytochrome P450 [Panax ginseng]
contig01796	1751	479	1e-133		49	gb|ABS00393.1|	cytochrome P450 hydroxylase [Hyoscyamus muticus]
contig01808	547	283	7e-75		76	gb|EEF47738.1|	cytochrome P450, putative [Ricinus communis]
contig01844	393	85.7	2e-13		86	dbj|AB020612.1|	Vigna radiata mRNA for CYP1, complete cds
contig01901	536	227	3e-60		62	AT2G27690.1	| Symbols: CYP94C1 | CYP94C1; fatty acid (omega-1)-hydroxylase/ oxygen binding | chr2:11809373-11810860 FORWARD
contig01985	510	242	8e-63		67	ref|XP_002332682.1|	cytochrome P450 [Populus trichocarpa] gb|EEE77159.1| cytochrome P450 [Populus trichocarpa]
contig02132	836	324	7e-87		67	gb|EEF52317.1|	cytochrome P450, putative [Ricinus communis]
contig02146	632	160	1e-51		70	gb|ABC59078.1|	cytochrome P450 monooxygenase CYP72A59 [Medicago truncatula]
contig02294	1525	752	0		77	gb|AAK62346.1|	elicitor-inducible cytochrome P450 [Nicotiana tabacum]
contig02397	532	120	6e-28		57	AT2G45570.1	| Symbols: CYP76C2 | CYP76C2; electron carrier/ heme binding / iron ion binding / monooxygenase/ oxygen binding | chr2:18779935-18781922 REVERSE
contig02449	1666	320	1e-157		61	ref|XP_002309107.1|	cytochrome P450 [Populus trichocarpa] gb|EEE92630.1| cytochrome P450 [Populus trichocarpa]
contig02462	1105	317	2e-84		64	gb|AAL54884.1|AF092913_1	cytochrome P450-dependent fatty acid hydroxylase [Nicotiana tabacum]
contig02694	1616	541	1e-154		52	AT2G45510.1	| Symbols: CYP704A2 | CYP704A2; electron carrier/ heme binding / iron ion binding / monooxygenase/ oxygen binding | chr2:18753085-18754944 FORWARD
contig02706	515	122	1e-26		63	gb|EEF38926.1|	cytochrome P450, putative [Ricinus communis]
contig02707	492	122	1e-26		66	sp|O48923|C71DA_SOYBN	RecName: Full=Cytochrome P450 71D10 gb|AAB94588.1| CYP71D10p [Glycine max]
contig03047	454	145	2e-33		61	dbj|BAF46296.1|	cytochrome P450 [Ipomoea nil]
contig03076	950	278	2e-83		64	gb|EEF38770.1|	cytochrome P450, putative [Ricinus communis]
contig03219	647	236	9e-64		58	gb|EEF52542.1|	cytochrome P450, putative [Ricinus communis]
contig03258	1965	452	1e-144		51	AT4G31940.1	| Symbols: CYP82C4 | CYP82C4; electron carrier/ heme binding / iron ion binding / monooxygenase/ oxygen binding | chr4:15452040-15453966 FORWARD
contig03290	720	268	5e-70		88	gb|AAT06912.1|	cytochrome P450 [Ammi majus]
contig03454	1124	307	1e-81		57	gb|EEF51895.1|	cytochrome P450, putative [Ricinus communis]
contig03660	826	549	1e-153		84	gb|AY532371.2|	Ammi majus cytochrome P450 (CYP98A21) mRNA, complete cds
contig03717	1075	290	4e-89		58	gb|ABS00393.1|	cytochrome P450 hydroxylase [Hyoscyamus muticus]
contig03722	487	176	7e-43		50	gb|AAL54886.1|AF092915_1	cytochrome P450-dependent fatty acid hydroxylase [Nicotiana tabacum]
contig03729	458	53.1	7e-11		67	gb|EEF47738.1|	cytochrome P450, putative [Ricinus communis]
contig03906	612	166	3e-64		72	AT1G64950.1	| Symbols: CYP89A5 | CYP89A5; electron carrier/ heme binding / iron ion binding / monooxygenase/ oxygen binding | chr1:24127587-24129119 FORWARD
contig03907	153	68.6	2e-10		60	ref|XP_002319774.1|	cytochrome P450 [Populus trichocarpa] gb|EEE95697.1| cytochrome P450 [Populus trichocarpa]
contig04003	888	218	6e-74		45	AT4G31500.1	| Symbols: CYP83B1, SUR2, RNT1, RED1, ATR4 | CYP83B1 (CYTOCHROME P450 MONOOXYGENASE 83B1); oxidoreductase, acting on paired donors, with incorporation or reduction of molecular oxygen, NADH or NADPH as one donor, and incorporation of one atom of oxygen /
contig04188	496	137	1e-47		81	ref|XP_002299356.1|	cytochrome P450 obtusifoliol 14-alpha-demethylase [Populus trichocarpa] gb|EEE84161.1| cytochrome P450 obtusifoliol 14-alpha-demethylase [Populus trichocarpa]
contig04340	478	150	4e-35		66	gb|EEF52685.1|	cytochrome P450, putative [Ricinus communis]
contig04451	1600	723	0		77	ref|XP_002327141.1|	cytochrome P450 [Populus trichocarpa] gb|EEE73891.1| cytochrome P450 [Populus trichocarpa]
contig04955	491	189	7e-49		57	AT5G42650.1	| Symbols: AOS, CYP74A, DDE2 | AOS (ALLENE OXIDE SYNTHASE); allene oxide synthase/ hydro-lyase/ oxygen binding | chr5:17097803-17099359 REVERSE
contig04956	291	112	2e-23		60	ref|XP_002302453.1|	cytochrome P450 allene oxide synthase [Populus trichocarpa] gb|EEE81726.1| cytochrome P450 allene oxide synthase [Populus trichocarpa]
contig04962	262	158	2e-37		86	ref|XP_002302453.1|	cytochrome P450 allene oxide synthase [Populus trichocarpa] gb|EEE81726.1| cytochrome P450 allene oxide synthase [Populus trichocarpa]
contig05324	549	185	2e-45		61	sp|P93531|C71D7_SOLCH	RecName: Full=Cytochrome P450 71D7 gb|AAB61965.1| putative cytochrome P450
contig05348	396	215	1e-54		80	ref|XP_002329227.1|	cytochrome P450 [Populus trichocarpa] gb|EEF08139.1| cytochrome P450 [Populus trichocarpa]
contig05531	988	268	2e-84		64	ref|XP_002316010.1|	cytochrome P450 [Populus trichocarpa] gb|EEF02181.1| cytochrome P450 [Populus trichocarpa]
contig05532	335	291	1e-75		85	ref|XM_002266847.1|	PREDICTED: Vitis vinifera similar to Cytochrome P450 97B2 (LOC100248381), mRNA
contig05643	476	150	4e-35		63	gb|AAL54885.1|AF092914_1	cytochrome P450-dependent fatty acid hydroxylase [Vicia sativa]
contig05859	922	303	2e-80		55	ref|XP_002334060.1|	cytochrome P450 [Populus trichocarpa] gb|EEF06760.1| cytochrome P450 [Populus trichocarpa]
contig05884	523	234	3e-60		64	gb|AAZ07706.1|	cytochrome P450 monooxygenase [Sesamum indicum]
contig06201	1095	406	1e-111		64	gb|AAQ63464.1|	ent-kaurene oxidase CYP701A5 [Stevia rebaudiana] gb|ABA42921.1| kaurene oxidase [Stevia rebaudiana]
contig06400	873	145	5e-31		82	ref|XM_002308824.1|	Populus trichocarpa cytochrome P450 (CYP98A27), mRNA
contig06577	518	134	1e-53		75	ref|XP_002303744.1|	cytochrome P450 probable obtusifoliol 14-alpha-demethylase [Populus trichocarpa] gb|EEE78723.1| cytochrome P450 probable obtusifoliol 14-alpha-demethylase [Populus trichocarpa]
contig06804	514	155	1e-38		62	AT2G23220.1	| Symbols: CYP81D6 | CYP81D6; electron carrier/ heme binding / iron ion binding / monooxygenase/ oxygen binding | chr2:9884550-9886752 FORWARD
contig07055	343	107	5e-22		91	gb|EEF41816.1|	cytochrome P450, putative [Ricinus communis]
contig07644	624	198	3e-49		66	sp|P93531|C71D7_SOLCH	RecName: Full=Cytochrome P450 71D7 gb|AAB61965.1| putative cytochrome P450
contig07656	644	174	5e-42		47	gb|AAD47832.1|	cytochrome P450 [Nicotiana tabacum]
contig08080	506	773	0		98	dbj|AB122079.1|	Panax ginseng mRNA for cytochrome P450, complete cds
contig08785	1060	301	1e-122		65	gb|AAS90126.1|	cytochrome P450 [Ammi majus]
contig08806	1153	242	3e-64		47	gb|ABS00393.1|	cytochrome P450 hydroxylase [Hyoscyamus muticus]
contig09006	1026	355	1e-109		66	gb|EEF37439.1|	cytochrome P450, putative [Ricinus communis]
contig09025	505	77	6e-15		71	AT3G14610.1	| Symbols: CYP72A7 | CYP72A7; electron carrier/ heme binding / iron ion binding / monooxygenase/ oxygen binding | chr3:4912565-4914503 FORWARD
contig09076	750	145	3e-59		71	ref|XP_002300364.1|	cytochrome P450 [Populus trichocarpa] gb|EEE85169.1| cytochrome P450 [Populus trichocarpa]
contig09172	502	203	4e-51		72	gb|EEF46132.1|	cytochrome P450, putative [Ricinus communis]
contig09200	467	129	7e-36		56	gb|ABS00393.1|	cytochrome P450 hydroxylase [Hyoscyamus muticus]
contig09383	650	282	2e-74		63	ref|XP_002317492.1|	cytochrome P450 [Populus trichocarpa] gb|EEE98104.1| cytochrome P450 [Populus trichocarpa]
contig10217	156	42.7	2e-07		53	AT2G12190.1	| Symbols: | cytochrome P450, putative | chr2:4891807-4893345 REVERSE
contig10458	259	52.4	2e-09		65	sp|P93531|C71D7_SOLCH	RecName: Full=Cytochrome P450 71D7 gb|AAB61965.1| putative cytochrome P450
contig10497	544	104	4e-35		53	gb|AAS90126.1|	cytochrome P450 [Ammi majus]
contig11045	297	96.3	5e-20		56	sp|O49859|C82A4_SOYBN	Cytochrome P450 82A4 OS=Glycine max GN=CYP82A4 PE=2 SV=1
contig11429	436	94.7	1e-31		55	gb|ABC69389.1|	CYP72A52v1 [Nicotiana tabacum]
contig11885	288	153	5e-36		78	ref|NP_172008.1|	CYP88A3 (ENT-KAURENOIC ACID HYDROXYLASE 1); oxygen binding [Arabidopsis thaliana] sp|O23051|KAO1_ARATH RecName: Full=Ent-kaurenoic acid oxidase 1; Short=AtKAO1; AltName: Full=Cytochrome P450 88A3 gb|AAB71462.1| Similar to Zea DWARF3 (gb|U32579). [Arabidop
contig11939	444	168	1e-40		58	gb|ABC69417.1|	CYP72A54 [Nicotiana tabacum]
contig12364	671	1138	0		96	dbj|AB122079.1|	Panax ginseng mRNA for cytochrome P450, complete cds
contig12426	110	77.8	9e-12		94	gb|AY532373.1|	Ammi majus cytochrome P450 (CYP82H1) mRNA, complete cds
contig12427	162	105	7e-20		88	gb|AY532373.1|	Ammi majus cytochrome P450 (CYP82H1) mRNA, complete cds
contig13051	280	89	1e-16		52	gb|EEF50707.1|	cytochrome P450, putative [Ricinus communis]
contig13055	298	98.2	2e-36		84	ref|XP_002321248.1|	cytochrome P450 probable ent-kaurenoic acid oxidase [Populus trichocarpa] gb|EEE99563.1| cytochrome P450 probable ent-kaurenoic acid oxidase [Populus trichocarpa]
contig13615	812	256	2e-66		47	gb|ABG49365.1|	P450 monooxygenase [Artemisia annua] gb|ABM88788.1| amorpha-4,11-diene C-12 oxidase [Artemisia annua]
contig13618	383	114	3e-24		64	gb|ABC69397.1|	CYP71D48v1 [Nicotiana tabacum]
contig13619	386	111	3e-23		63	gb|AAF27282.1|AF122821_1	cytochrome P450 [Capsicum annuum]
contig13620	1434	300	1e-113		60	gb|ABS00393.1|	cytochrome P450 hydroxylase [Hyoscyamus muticus]
contig13666	299	80.5	5e-14		62	gb|ABC69397.1|	CYP71D48v1 [Nicotiana tabacum]
contig13958	154	86.7	7e-16		75	sp|P93530|C71D6_SOLCH	RecName: Full=Cytochrome P450 71D6 gb|AAB61964.1| putative cytochrome P450
FW1NBNE02C1BI5	343	57.4	4e-13		77	dbj|BAD15331.1|	cytochrome P450 [Panax ginseng]
FW1NBNE02C46SR	463	151	2e-35		80	emb|CAD27417.1|	cytochrome P450 [Nicotiana tabacum]
FW1NBNE02C5Z7E	495	235	5e-72		86	gb|ABG36709.1|	cytochrome P450 CYP85A1 [Nicotiana tabacum]
FW1NBNE02C66CM	457	69.3	0		37	AT4G31940.1	| Symbols: CYP82C4 | CYP82C4; electron carrier/ heme binding / iron ion binding / monooxygenase/ oxygen binding | chr4:15452040-15453966 FORWARD
FW1NBNE02C7LH5	519	139	1e-31		45	ref|NP_001064217.1|	Os10g0165300 [Oryza sativa (japonica cultivar-group)] gb|AAK92618.1|AC078944_29 Putative Cytochrome P450 [Oryza sativa] gb|ABG65933.1| Cytochrome P450 family protein, expressed [Oryza sativa (japonica cultivar-group)] dbj|BAF26131.1| Os10g0165300 [Oryza s
FW1NBNE02C839P	494	192	9e-48		67	ref|XP_002310007.1|	cytochrome P450 [Populus trichocarpa] gb|EEE90457.1| cytochrome P450 [Populus trichocarpa]
FW1NBNE02C9DQX	494	281	2e-72		86	emb|X92437.1|	Glycine max mRNA for cinnamic acid 4-hydroxylase (CYP73)
FW1NBNE02CZ0Y3	185	159	6e-36		89	ref|XM_002309455.1|	Populus trichocarpa cytochrome P450 (CYP711A8), mRNA
FW1NBNE02CZ31M	461	143	1e-39		57	ref|XP_002302427.1|	cytochrome P450 [Populus trichocarpa] gb|EEE81700.1| cytochrome P450 [Populus trichocarpa]
FW1NBNE02CZ6WE	470	82.4	3e-30		56	ref|XP_002333744.1|	cytochrome P450 [Populus trichocarpa] gb|EEE76750.1| cytochrome P450 [Populus trichocarpa]
FW1NBNE02CZ8VP	523	108	3e-33		57	gb|ABC69415.1|	CYP71AH2 [Nicotiana tabacum]
FW1NBNE02CZJRY	414	137	4e-31		52	ref|XP_002334835.1|	cytochrome P450 [Populus trichocarpa] gb|EEF12256.1| cytochrome P450 [Populus trichocarpa]
FW1NBNE02CZT3J	449	210	8e-64		86	gb|ABA55733.1|	ABA 8'-hydroxylase CYP707A2 [Solanum tuberosum]
FW1NBNE02D1I6J	534	139	3e-52		62	gb|EEF39448.1|	cytochrome P450, putative [Ricinus communis]
FW1NBNE02D2TWQ	495	168	2e-42		63	ref|XP_002333744.1|	cytochrome P450 [Populus trichocarpa] gb|EEE76750.1| cytochrome P450 [Populus trichocarpa]
FW1NBNE02D39D9	493	137	3e-33		45	AT4G31500.1	| Symbols: CYP83B1, SUR2, RNT1, RED1, ATR4 | CYP83B1 (CYTOCHROME P450 MONOOXYGENASE 83B1); oxidoreductase, acting on paired donors, with incorporation or reduction of molecular oxygen, NADH or NADPH as one donor, and incorporation of one atom of oxygen /
FW1NBNE02D4MBG	500	119	2e-43		52	gb|ABB47392.1|	Cytochrome P450 family protein, expressed [Oryza sativa (japonica cultivar-group)] dbj|BAH00258.1| unnamed protein product [Oryza sativa Japonica Group] gb|EEE50863.1| hypothetical protein OsJ_31314 [Oryza sativa Japonica Group]
FW1NBNE02D5X61	375	87.8	3e-16		57	ref|NP_192970.1|	CYP706A7 (cytochrome P450, family 706, subfamily A, polypeptide 7); oxygen binding [Arabidopsis thaliana] emb|CAB45980.1| flavonoid 3', 5'-hydroxylase like protein [Arabidopsis thaliana] emb|CAB78276.1| flavonoid 3', 5'-hydroxylase like protein [Arabidops
FW1NBNE02D77UE	519	34.7	3e-06		44	AT4G37430.1	| Symbols: CYP91A2, CYP81F1 | CYP91A2 (CYTOCHROME P450 MONOOXYGENASE 91A2); electron carrier/ heme binding / iron ion binding / monooxygenase/ oxygen binding | chr4:17597242-17598829 FORWARD
FW1NBNE02D7VWP	238	117	3e-23		86	ref|XM_002315972.1|	Populus trichocarpa cytochrome P450 (CYP749A6), mRNA
FW1NBNE02D8AI3	463	174	5e-53		68	dbj|BAD15331.1|	cytochrome P450 [Panax ginseng]
FW1NBNE02DAEJI	395	87.4	2e-23		57	AT3G14680.1	| Symbols: CYP72A14 | CYP72A14; electron carrier/ heme binding / iron ion binding / monooxygenase/ oxygen binding | chr3:4934478-4936462 FORWARD
FW1NBNE02DCBOG	467	179	1e-43		61	dbj|BAD15331.1|	cytochrome P450 [Panax ginseng]
FW1NBNE02DDLFS	494	38.9	7e-07		71	gb|EEF39957.1|	cytochrome P450, putative [Ricinus communis]
FW1NBNE02DE2GJ	426	120	4e-43		62	gb|EEF31307.1|	cytochrome P450, putative [Ricinus communis]
FW1NBNE02DG8AP	121	53.5	7e-06		80	gb|EEF31307.1|	cytochrome P450, putative [Ricinus communis]
FW1NBNE02DGDBS	437	172	1e-39		84	ref|XM_002321609.1|	Populus trichocarpa cytochrome P450 (CYP71AP4), mRNA
FW1NBNE02DHKGX	362	68.6	2e-10		65	ref|XP_002336362.1|	cytochrome P450 [Populus trichocarpa] gb|EEE73254.1| cytochrome P450 [Populus trichocarpa]
FW1NBNE02DHWVX	465	155	1e-56		75	gb|AAZ23260.1|	cytochrome P450 monooxygenase [Nicotiana tabacum]
FW1NBNE02DITFL	416	57.8	3e-07		39	gb|EEF52495.1|	cytochrome P450, putative [Ricinus communis]
FW1NBNE02DL2WE	512	146	6e-34		48	gb|ABC69415.1|	CYP71AH2 [Nicotiana tabacum]
FW1NBNE02DL8WB	492	103	6e-21		43	dbj|BAD15331.1|	cytochrome P450 [Panax ginseng]
FW1NBNE02DLQUX	488	153	1e-33		83	gb|EU293405.1|	Solanum tuberosum CYP86A33 fatty acid omega-hydroxylase mRNA, complete cds
FW1NBNE02DNZSZ	539	142	3e-34		73	ref|XP_002310605.1|	cytochrome P450 [Populus trichocarpa] gb|EEE91055.1| cytochrome P450 [Populus trichocarpa]
FW1NBNE02DOBJ3	565	110	1e-49		81	ref|XP_002322606.1|	cytochrome P450 [Populus trichocarpa] gb|EEF04367.1| cytochrome P450 [Populus trichocarpa]
FW1NBNE02DOS1X	422	103	4e-21		86	gb|ABC59097.1|	cytochrome P450 monooxygenase CYP710A15 [Medicago truncatula]
FW1NBNE02DP86U	536	147	3e-34		83	gb|EEF50414.1|	cytochrome P450, putative [Ricinus communis]
FW1NBNE02DPQWJ	412	60.8	3e-10		38	AT1G17060.1	| Symbols: CYP72C1, SOB7 | CYP72C1 (CYTOCHROME P450 72C1); electron carrier/ heme binding / iron ion binding / monooxygenase/ oxygen binding | chr1:5832282-5835255 REVERSE
FW1NBNE02DS58M	515	64.3	2e-21		63	AT4G39490.1	| Symbols: CYP96A10 | CYP96A10; electron carrier/ heme binding / iron ion binding / monooxygenase | chr4:18365229-18366788 FORWARD
FW1NBNE02DSO8U	241	101	3e-20		85	ref|XP_002310224.1|	cytochrome P450 probable campestanol to 6-deoxocathasterone or 6-oxocampestanol to cathasterone [Populus trichocarpa] gb|EEE90674.1| cytochrome P450 probable campestanol to 6-deoxocathasterone or 6-oxocampestanol to cathasterone [Populus trichocarpa]
FW1NBNE02DTY1G	481	166	5e-40		63	gb|EEF51899.1|	cytochrome P450, putative [Ricinus communis]
FW1NBNE02DU7C9	557	198	2e-49		61	ref|XP_002334340.1|	cytochrome P450 [Populus trichocarpa] gb|EEF08341.1| cytochrome P450 [Populus trichocarpa]
FW1NBNE02DV50W	475	170	2e-48		58	ref|XP_002311971.1|	cytochrome P450 [Populus trichocarpa] gb|EEE89338.1| cytochrome P450 [Populus trichocarpa]
FW1NBNE02DX57V	500	198	2e-49		63	dbj|BAD15331.1|	cytochrome P450 [Panax ginseng]
FW1NBNE02DYTNX	495	167	2e-41		76	sp|Q9SBQ9|F3PH_PETHY	Flavonoid 3'-monooxygenase OS=Petunia hybrida GN=CYP75B2 PE=2 SV=1
FW1NBNE02EACY3	486	219	7e-56		75	gb|EEF37439.1|	cytochrome P450, putative [Ricinus communis]
FW1NBNE02EBKGV	572	88.6	2e-31		69	dbj|BAF98467.1|	cytochrome P450 [Coptis japonica var. dissecta]
FW1NBNE02EBU5U	518	122	1e-26		69	dbj|BAD15331.1|	cytochrome P450 [Panax ginseng]
FW1NBNE02EBYJT	283	79	1e-13		47	gb|AAZ07706.1|	cytochrome P450 monooxygenase [Sesamum indicum]
FW1NBNE02EC3N0	520	162	1e-40		54	AT2G45550.1	| Symbols: CYP76C4 | CYP76C4; electron carrier/ heme binding / iron ion binding / monooxygenase/ oxygen binding | chr2:18773541-18775654 REVERSE
FW1NBNE02ECHQM	235	52.8	6e-09		57	AT2G34500.1	| Symbols: CYP710A1 | CYP710A1 (cytochrome P450, family 710, subfamily A, polypeptide 1); C-22 sterol desaturase/ oxygen binding | chr2:14539712-14541199 REVERSE
FW1NBNE02ECO3L	466	82.8	2e-17		40	gb|EEF51895.1|	cytochrome P450, putative [Ricinus communis]
FW1NBNE02EEKL9	543	192	1e-47		66	ref|XP_002319447.1|	cytochrome P450 probable ent-kaurenoic acid oxidase [Populus trichocarpa] gb|EEE95370.1| cytochrome P450 probable ent-kaurenoic acid oxidase [Populus trichocarpa]
FW1NBNE02EF3K5	490	159	7e-38		55	ref|XP_002332682.1|	cytochrome P450 [Populus trichocarpa] gb|EEE77159.1| cytochrome P450 [Populus trichocarpa]
FW1NBNE02EF75U	520	135	8e-54		78	gb|ABC59096.1|	cytochrome P450 monooxygenase CYP97C10 [Medicago truncatula]
FW1NBNE02EFETW	486	271	1e-71		84	gb|EEF52569.1|	cytochrome P450, putative [Ricinus communis]
FW1NBNE02EGZBY	504	90.1	3e-22		64	ref|NP_188079.1|	CYP72A7 (cytochrome P450, family 72, subfamily A, polypeptide 7); oxygen binding [Arabidopsis thaliana] dbj|BAB02393.1| cytochrome P450 [Arabidopsis thaliana] gb|AAL61910.1| cytochrome P450 [Arabidopsis thaliana] gb|AAO30051.1| cytochrome P450 [Arabidopsi
FW1NBNE02EH5BZ	553	251	2e-66		77	sp|Q9SBQ9|F3PH_PETHY	Flavonoid 3'-monooxygenase OS=Petunia hybrida GN=CYP75B2 PE=2 SV=1
FW1NBNE02EHU3G	519	190	5e-47		60	ref|XP_002310015.1|	cytochrome P450 [Populus trichocarpa] gb|EEE90465.1| cytochrome P450 [Populus trichocarpa]
FW1NBNE02EJ1YY	172	107	2e-20		85	gb|DQ206630.1|	Solanum tuberosum ABA 8'-hydroxylase CYP707A1 mRNA, complete cds
FW1NBNE02EJ7MG	237	65.9	1e-09		58	gb|EEF31307.1|	cytochrome P450, putative [Ricinus communis]
FW1NBNE02EJ8TX	382	77	7e-24		56	gb|ABC69419.1|	CYP72A56 [Nicotiana tabacum]
FW1NBNE02EK4LR	333	142	1e-32		60	gb|AAQ05825.1|AF479661_1	cytochrome P450 [Pastinaca sativa]
FW1NBNE02ELPBY	395	181	2e-44		65	ref|XP_002310605.1|	cytochrome P450 [Populus trichocarpa] gb|EEE91055.1| cytochrome P450 [Populus trichocarpa]
FW1NBNE02EN571	522	241	2e-62		68	ref|XP_002320071.1|	cytochrome P450 [Populus trichocarpa] gb|EEE98386.1| cytochrome P450 [Populus trichocarpa]
FW1NBNE02EO5XW	186	47.8	2e-06		95	AT1G12740.1	| Symbols: CYP87A2 | CYP87A2; electron carrier/ heme binding / iron ion binding / monooxygenase/ oxygen binding | chr1:4342462-4344569 FORWARD
FW1NBNE02EP90H	375	124	4e-36		68	ref|NP_566605.1|	CYP77A5P (cytochrome P450, family 77, subfamily A, polypeptide 5 pseudogene); catalytic [Arabidopsis thaliana] gb|AAK44138.1|AF370323_1 unknown protein [Arabidopsis thaliana] gb|AAL34285.1| unknown protein [Arabidopsis thaliana]
FW1NBNE02EQJDL	378	119	1e-39		76	ref|XP_002310074.1|	cytochrome P450 [Populus trichocarpa] gb|EEE90524.1| cytochrome P450 [Populus trichocarpa]
FW1NBNE02EQW8P	455	76.6	7e-13		35	ref|XP_002300103.1|	cytochrome P450 [Populus trichocarpa] gb|EEE84908.1| cytochrome P450 [Populus trichocarpa]
FW1NBNE02ETSFK	264	135	1e-28		83	ref|XM_002299320.1|	Populus trichocarpa cytochrome P450 obtusifoliol 14-alpha-demethylase (CYP51G1), mRNA
FW1NBNE02EWR9B	500	248	1e-64		68	gb|EEF35338.1|	cytochrome P450, putative [Ricinus communis]
FW1NBNE02EXBKA	481	174	3e-42		56	ref|XP_002298479.1|	cytochrome P450 [Populus trichocarpa] gb|EEE83284.1| cytochrome P450 [Populus trichocarpa]
FW1NBNE02EYPTV	393	169	4e-44		78	gb|EEF39957.1|	cytochrome P450, putative [Ricinus communis]
