# Supplementary material for: Analysis of the transcriptome of Panax notoginseng root uncovers putative triterpene saponin-biosynthetic genes and genetic markers
Source: BMC Genomics. 2011 Dec 23;12(Suppl 5):S5. doi: 10.1186/1471-2164-12-S5-S5 (PMC3287501; doi:10.1186/1471-2164-12-S5-S5)
Supplement: Additional file 9 — Glycosyltransferase discovery. The unique sequences from P. notoginseng with sequence similarities to glycosyltransferase. [file 1471-2164-12-S5-S5-S9.xls]

## Sheet: Sheet1
Unique sequence	Length(bp)	Score	E value	Identity	Sbject Name	Anontation
contig00123	3001	1474	0	90	sp|P49035|SUS1_DAUCA	RecName: Full=Sucrose synthase isoform 1; AltName: Full=Sucrose synthase isoform I; AltName: Full=Sucrose-UDP glucosyltransferase 1; AltName: Full=Susy*Dc1 emb|CAA53081.1| sucrose synthase [Daucus carota] emb|CAA76056.1| sucrose synthase isoform I [Daucus carota]
contig13895	998	288	4e-76	50	gb|ABB92748.1|	UDP-glucose glucosyltransferase [Fragaria x ananassa]
contig13919	749	205	4e-51	60	dbj|BAF75895.1|	tetrahydroxychalcone 2'-glucosyltransferase [Cyclamen persicum]
contig13441	1707	388	1e-118	53	gb|EEF32572.1|	UDP-glucosyltransferase, putative [Ricinus communis]
contig00361	1570	187	1e-47	28	AT4G34135.1	| Symbols: UGT73B2 | UGT73B2 (UDP-GLUCOSYLTRANSFERASE 73B2); UDP-glucosyltransferase/ UDP-glycosyltransferase/ flavonol 3-O-glucosyltransferase/ quercetin 7-O-glucosyltransferase | chr4:16345476-16347016 REVERSE
contig00082	2034	181	2e-44	30	sp|Q43716|UFOG_PETHY	Anthocyanidin 3-O-glucosyltransferase OS=Petunia hybrida GN=RT PE=2 SV=1
contig00257	2839	1499	0	91	sp|P49035|SUS1_DAUCA	RecName: Full=Sucrose synthase isoform 1; AltName: Full=Sucrose synthase isoform I; AltName: Full=Sucrose-UDP glucosyltransferase 1; AltName: Full=Susy*Dc1 emb|CAA53081.1| sucrose synthase [Daucus carota] emb|CAA76056.1| sucrose synthase isoform I [Daucus carota]
contig02334	2180	640	0	66	sp|Q84VX0|Y5740_ARATH	Uncharacterized glycosyltransferase At1g55740 OS=Arabidopsis thaliana GN=At1g55740 PE=2 SV=1
contig00360	1137	169	3e-42	28	AT4G34135.1	| Symbols: UGT73B2 | UGT73B2 (UDP-GLUCOSYLTRANSFERASE 73B2); UDP-glucosyltransferase/ UDP-glycosyltransferase/ flavonol 3-O-glucosyltransferase/ quercetin 7-O-glucosyltransferase | chr4:16345476-16347016 REVERSE
contig01259	1872	648	0	68	gb|ACB56923.1|	glycosyltransferase UGT72B11 [Hieracium pilosella]
contig13925	786	92.8	2e-18	30	sp|Q5RBM1|RPN2_PONAB	Dolichyl-diphosphooligosaccharide--protein glycosyltransferase subunit 2 OS=Pongo abelii GN=RPN2 PE=2 SV=1
contig02553	1628	197	1e-49	36	sp|Q91YQ5|RPN1_MOUSE	Dolichyl-diphosphooligosaccharide--protein glycosyltransferase subunit 1 OS=Mus musculus GN=Rpn1 PE=2 SV=1
contig00433	1969	607	1e-173	70	AT5G55120.1	| Symbols: VTC5 | VTC5 (VITAMIN C DEFECTIVE 5); GDP-D-glucose phosphorylase/ galactose-1-phosphate guanylyltransferase (GDP)/ quercetin 4'-O-glucosyltransferase | chr5:22369515-22371709 FORWARD
contig00856	1742	436	1e-118	83	gb|AY351700.1|	Ipomoea trifida glycosyltransferase 1 mRNA, complete cds
contig05049	657	157	4e-38	56	sp|Q84VX0|Y5740_ARATH	Uncharacterized glycosyltransferase At1g55740 OS=Arabidopsis thaliana GN=At1g55740 PE=2 SV=1
contig05172	2477	609	0	69	ref|XP_002329942.1|	glycosyltransferase, CAZy family GT8 [Populus trichocarpa] gb|EEF09095.1| glycosyltransferase, CAZy family GT8 [Populus trichocarpa]
contig00788	2481	849	0	69	ref|NP_566835.1|	ATCSLC04 (CELLULOSE-SYNTHASE LIKE C 4); transferase, transferring glycosyl groups [Arabidopsis thaliana] sp|Q9LJP4|CSLC4_ARATH RecName: Full=Xyloglucan glycosyltransferase 4; AltName: Full=Xyloglucan synthase 4; AltName: Full=Cellulose synthase-like protein C4; Short=AtCslC4 dbj|BAB01433.1| glucosyltransferase-like protein [Arabidopsis thaliana] gb|AAL07135.1| unknown protein [Arabidopsis thalian…
contig04693	1207	481	1e-177	83	ref|XP_002301803.1|	glycosyltransferase, CAZy family GT8 [Populus trichocarpa] gb|EEE81076.1| glycosyltransferase, CAZy family GT8 [Populus trichocarpa]
contig01320	1555	253	1e-110	45	AT1G22360.1	| Symbols: AtUGT85A2 | AtUGT85A2 (UDP-glucosyl transferase 85A2); UDP-glycosyltransferase/ glucuronosyltransferase/ transferase, transferring glycosyl groups | chr1:7895068-7897527 REVERSE
contig07827	2875	913	0	80	AT4G02280.1	| Symbols: SUS3, ATSUS3 | SUS3 (sucrose synthase 3); UDP-glycosyltransferase/ sucrose synthase/ transferase, transferring glycosyl groups | chr4:995166-998719 FORWARD
contig02881	2159	669	0	59	ref|NP_196070.2|	glycosyltransferase family protein 47 [Arabidopsis thaliana] gb|AAO42055.1| unknown protein [Arabidopsis thaliana]
contig01282	751	82.8	2e-15	30	sp|Q9GMB0|RPN1_PIG	Dolichyl-diphosphooligosaccharide--protein glycosyltransferase subunit 1 OS=Sus scrofa GN=RPN1 PE=1 SV=1
contig03602	1738	266	3e-70	59	sp|Q54NM9|STT3_DICDI	Dolichyl-diphosphooligosaccharide--protein glycosyltransferase subunit STT3 OS=Dictyostelium discoideum GN=stt3 PE=3 SV=1
contig02433	1108	536	1e-152	86	sp|O22775|GT2_ARATH	Putative glycosyltransferase 2 OS=Arabidopsis thaliana GN=GT2 PE=2 SV=1
contig01622	1826	764	0	82	dbj|BAC22617.1|	UDP-glucose:sterol 3-O-glucosyltransferase [Panax ginseng]
contig02086	1728	220	2e-61	33	AT2G15480.1	| Symbols: UGT73B5 | UGT73B5 (UDP-glucosyl transferase 73B5); UDP-glucosyltransferase/ UDP-glycosyltransferase/ quercetin 3-O-glucosyltransferase/ transferase, transferring glycosyl groups | chr2:6758817-6760452 FORWARD
contig02441	578	202	1e-51	90	sp|Q39080|DAD1_ARATH	Dolichyl-diphosphooligosaccharide--protein glycosyltransferase subunit DAD1 OS=Arabidopsis thaliana GN=DAD1 PE=2 SV=2
contig00366	615	178	3e-43	60	ref|NP_567241.1|	ATXT2; UDP-xylosyltransferase/ transferase/ transferase, transferring glycosyl groups [Arabidopsis thaliana] sp|O22775|GT2_ARATH RecName: Full=Putative glycosyltransferase 2; Short=AtGT2 gb|AAC19271.1| T14P8.23 [Arabidopsis thaliana] emb|CAC01674.1| putative golgi glycosyltransferase [Arabidopsis thaliana] gb|AAL14393.1| AT4g02500/T10P11_20 [Arabidopsis thaliana] gb|AAM98170.1| putative glycosylt…
contig02051	1232	489	1e-136	67	ref|XP_002311853.1|	glycosyltransferase, CAZy family GT8 [Populus trichocarpa] gb|EEE89220.1| glycosyltransferase, CAZy family GT8 [Populus trichocarpa]
contig01905	1432	616	1e-174	72	ref|NP_566506.1|	glycosyltransferase family 14 protein / core-2/I-branching enzyme family protein [Arabidopsis thaliana] ref|NP_974319.1| glycosyltransferase family 14 protein / core-2/I-branching enzyme family protein [Arabidopsis thaliana] dbj|BAB02164.1| glycosylation enzyme-like protein [Arabidopsis thaliana] gb|AAL91610.1| AT3g15350/K7L4_15 [Arabidopsis thaliana] gb|AAM26694.1| AT3g15350/K7L4_15 [Arabidopsis…
contig00508	1877	436	1e-173	66	dbj|BAF49310.1|	UDP-glucose:anthocyanidin 3-O-glucosyltransferase [Lobelia erinus]
contig04559	1823	105	1e-21	23	sp|Q8T045|RUMI_DROME	O-glucosyltransferase rumi OS=Drosophila melanogaster GN=rumi PE=1 SV=1
contig13589	141	85.1	2e-15	91	ref|XP_002301803.1|	glycosyltransferase, CAZy family GT8 [Populus trichocarpa] gb|EEE81076.1| glycosyltransferase, CAZy family GT8 [Populus trichocarpa]
contig00645	1167	575	1e-162	72	gb|ABI64067.1|	glycosyltransferase GT47C [Populus alba x Populus tremula]
contig00851	1422	319	4e-91	58	gb|EEF30255.1|	UDP-glucosyltransferase, putative [Ricinus communis]
contig02600	1332	265	4e-70	40	sp|Q9GMB0|RPN1_PIG	Dolichyl-diphosphooligosaccharide--protein glycosyltransferase subunit 1 OS=Sus scrofa GN=RPN1 PE=1 SV=1
contig10654	525	81.8	3e-12	82	ref|XM_002301810.1|	Populus trichocarpa glycosyltransferase, CAZy family GT47, mRNA
contig01114	1254	162	7e-90	56	ref|XP_002263497.1|	PREDICTED: similar to O-glucosyltransferase 1 [Vitis vinifera]
contig02478	1030	347	1e-121	73	sp|Q84VX0|Y5740_ARATH	Uncharacterized glycosyltransferase At1g55740 OS=Arabidopsis thaliana GN=At1g55740 PE=2 SV=1
contig08790	1144	717	0	88	ref|XP_002301846.1|	glycosyltransferase, CAZy family GT47 [Populus trichocarpa] gb|EEE81119.1| glycosyltransferase, CAZy family GT47 [Populus trichocarpa]
contig10494	1044	198	6e-58	70	sp|Q3TDQ1|STT3B_MOUSE	Dolichyl-diphosphooligosaccharide--protein glycosyltransferase subunit STT3B OS=Mus musculus GN=Stt3b PE=1 SV=2
contig03282	548	198	2e-49	62	gb|EEF41809.1|	UDP-glucosyltransferase, putative [Ricinus communis]
contig05807	898	47.8	9e-06	48	AT1G73370.1	| Symbols: SUS6, ATSUS6 | SUS6 (SUCROSE SYNTHASE 6); UDP-glycosyltransferase/ sucrose synthase | chr1:27584533-27588326 REVERSE
contig07666	781	167	2e-54	46	dbj|BAB60720.1|	glucosyltransferase [Nicotiana tabacum]
contig00854	782	181	4e-45	50	sp|Q6NYS8|OST48_DANRE	Dolichyl-diphosphooligosaccharide--protein glycosyltransferase 48 kDa subunit OS=Danio rerio GN=ddost PE=2 SV=2
contig04076	1481	526	1e-147	56	gb|EEF30004.1|	UDP-glucosyltransferase, putative [Ricinus communis]
contig05694	570	171	3e-42	58	sp|Q3TDQ1|STT3B_MOUSE	Dolichyl-diphosphooligosaccharide--protein glycosyltransferase subunit STT3B OS=Mus musculus GN=Stt3b PE=1 SV=2
contig06878	992	543	1e-151	82	ref|XM_002328914.1|	Populus trichocarpa glycosyltransferase, CAZy family GT2, mRNA
contig07481	1237	328	9e-88	52	ref|XP_002312258.1|	glycosyltransferase family-37 [Populus trichocarpa] gb|EEE89625.1| glycosyltransferase family-37 [Populus trichocarpa]
contig07620	879	183	2e-45	60	gb|ABC75355.1|	Glycosyltransferase sugar-binding region containing DXD motif; Alpha 1,4-glycosyltransferase conserved region [Medicago truncatula]
contig09633	890	133	3e-60	40	dbj|BAG80541.1|	UDP-glucose:glucosyltransferase [Lycium barbarum]
contig13896	575	144	5e-33	43	gb|ABB92748.1|	UDP-glucose glucosyltransferase [Fragaria x ananassa]
contig01076	555	159	9e-38	90	ref|XP_002310780.1|	glycosyltransferase, CAZy family GT8 [Populus trichocarpa] gb|EEE91230.1| glycosyltransferase, CAZy family GT8 [Populus trichocarpa]
contig03215	617	173	1e-41	53	gb|ABK76266.1|	triterpene carboxylic acid glucosyltransferase [Vaccaria hispanica]
contig04115	254	102	1e-31	77	AT3G15350.2	| Symbols: | glycosyltransferase family 14 protein / core-2/I-branching enzyme family protein | chr3:5167250-5168882 FORWARD
contig04694	312	65.9	1e-07	100	ref|XM_002301767.1|	Populus trichocarpa glycosyltransferase, CAZy family GT8, mRNA
contig05366	1133	536	1e-150	81	gb|EEF52629.1|	glycosyltransferase, putative [Ricinus communis]
contig07423	667	239	8e-63	59	sp|Q84VX0|Y5740_ARATH	Uncharacterized glycosyltransferase At1g55740 OS=Arabidopsis thaliana GN=At1g55740 PE=2 SV=1
contig08461	706	147	5e-36	55	AT2G37585.1	| Symbols: | glycosyltransferase family 14 protein / core-2/I-branching enzyme family protein | chr2:15765864-15767722 FORWARD
contig09653	809	496	1e-139	91	gb|EEF31038.1|	glycosyltransferase, putative [Ricinus communis]
contig00878	510	72.4	2e-11	61	ref|NP_197666.1|	ATCSLA02 (Cellulose synthase-like A2); transferase, transferring glycosyl groups [Arabidopsis thaliana] sp|Q9FNI7|CSLA2_ARATH RecName: Full=Glucomannan 4-beta-mannosyltransferase 2; AltName: Full=Glucomannan synthase; AltName: Full=Mannan synthase 2; AltName: Full=Cellulose synthase-like protein A2; Short=AtCslA2 dbj|BAB11680.1| glucosyltransferase-like protein [Arabidopsis thaliana] gb|AAL25573.…
contig01044	759	171	3e-43	45	AT3G46700.1	| Symbols: | UDP-glycosyltransferase/ transferase, transferring glycosyl groups | chr3:17200430-17201848 REVERSE
contig01642	520	134	6e-33	48	dbj|BAG80553.1|	UDP-glucose:glucosyltransferase [Lycium barbarum]
contig02644	565	231	3e-59	68	gb|EEF38954.1|	glycosyltransferase, putative [Ricinus communis]
contig02752	934	198	4e-68	53	dbj|BAC78438.1|	isoflavonoid glucosyltransferase [Glycyrrhiza echinata]
contig04270	581	190	5e-49	82	AT3G55830.1	| Symbols: EPC1 | EPC1 (ECTOPICALLY PARTING CELLS); UDP-glucosyltransferase/ transferase, transferring glycosyl groups | chr3:20715101-20717133 FORWARD
contig05828	562	82	2e-16	36	AT4G00550.1	| Symbols: DGD2 | DGD2; UDP-galactosyltransferase/ UDP-glycosyltransferase/ digalactosyldiacylglycerol synthase/ transferase, transferring glycosyl groups | chr4:238154-240019 REVERSE
contig09658	496	92.4	1e-17	82	ref|NP_192137.1|	SUS3; UDP-glycosyltransferase/ sucrose synthase/ transferase, transferring glycosyl groups [Arabidopsis thaliana] emb|CAB80721.1| putative sucrose synthetase [Arabidopsis thaliana] gb|AAK93678.1| putative sucrose synthetase [Arabidopsis thaliana] gb|AAL09730.1| AT4g02280/T2H3_8 [Arabidopsis thaliana] gb|AAN13112.1| putative sucrose synthetase [Arabidopsis thaliana]
contig09961	492	434	1e-118	86	ref|XM_002328914.1|	Populus trichocarpa glycosyltransferase, CAZy family GT2, mRNA
contig00364	607	108	2e-24	36	AT5G54060.1	| Symbols: UF3GT | UF3GT (udp-glucose:flavonoid 3-O-glucosyltransferase); transferase, transferring glycosyl groups | chr5:21936902-21938308 REVERSE
contig01294	804	62.4	5e-08	51	ref|XP_002321071.1|	glycosyltransferase [Populus trichocarpa] gb|EEE99386.1| glycosyltransferase [Populus trichocarpa]
contig02785	600	144	5e-33	88	ref|XP_002312381.1|	glycosyltransferase, CAZy family GT8 [Populus trichocarpa] gb|EEE89748.1| glycosyltransferase, CAZy family GT8 [Populus trichocarpa]
contig04113	438	163	3e-41	57	AT1G71070.1	| Symbols: | glycosyltransferase family 14 protein / core-2/I-branching enzyme family protein | chr1:26807440-26809152 REVERSE
contig04697	386	53.5	7e-06	46	ref|XP_002301803.1|	glycosyltransferase, CAZy family GT8 [Populus trichocarpa] gb|EEE81076.1| glycosyltransferase, CAZy family GT8 [Populus trichocarpa]
contig05267	588	89.7	1e-18	64	AT3G55830.1	| Symbols: EPC1 | EPC1 (ECTOPICALLY PARTING CELLS); UDP-glucosyltransferase/ transferase, transferring glycosyl groups | chr3:20715101-20717133 FORWARD
contig05399	522	224	3e-59	54	AT4G00550.1	| Symbols: DGD2 | DGD2; UDP-galactosyltransferase/ UDP-glycosyltransferase/ digalactosyldiacylglycerol synthase/ transferase, transferring glycosyl groups | chr4:238154-240019 REVERSE
contig05620	557	101	3e-20	77	ref|NP_001056954.1|	Os06g0176200 [Oryza sativa (japonica cultivar-group)] dbj|BAA95824.1| beta 1,3-glycosyltransferase-like protein II [Oryza sativa Japonica Group] dbj|BAA95834.1| beta 1,3-glycosyltransferase-like protein II [Oryza sativa Japonica Group] emb|CAD44837.1| beta 1,3-glycosyltransferase-like protein II [Oryza sativa] dbj|BAF18868.1| Os06g0176200 [Oryza sativa (japonica cultivar-group)] gb|EEC80124.1| hy…
contig06621	730	198	2e-51	64	AT5G39990.1	| Symbols: | glycosyltransferase family 14 protein / core-2/I-branching enzyme family protein | chr5:16004494-16006428 FORWARD
contig06882	663	286	8e-76	85	ref|XP_002328269.1|	glycosyltransferase, family GT8 [Populus trichocarpa] gb|EEE76149.1| glycosyltransferase, family GT8 [Populus trichocarpa]
contig07813	650	237	6e-68	65	AT3G24040.1	| Symbols: | glycosyltransferase family 14 protein / core-2/I-branching enzyme family protein | chr3:8681118-8683211 REVERSE
contig08484	541	156	1e-36	53	gb|AAS94330.1|	UDP-glucose:flavonoid-O-glucosyltransferase [Beta vulgaris]
contig09988	775	230	9e-57	82	ref|XM_002302514.1|	Populus trichocarpa glycosyltransferase, mRNA
contig11646	670	169	9e-55	58	gb|EEF43650.1|	UDP-glucosyltransferase, putative [Ricinus communis]
contig00235	661	285	3e-75	70	gb|EEF30001.1|	UDP-glucosyltransferase, putative [Ricinus communis]
contig00525	618	168	3e-42	66	AT5G15050.1	| Symbols: | glycosyltransferase family 14 protein / core-2/I-branching enzyme family protein | chr5:4871820-4873454 REVERSE
contig00804	499	100	6e-20	88	gb|AAC83030.1|	Similar to gene pi010 glycosyltransferase gi|2257490 from S. pombe clone 1750 gb|AB004534. ESTs gb|T46079 and gb|AA394466 come from this gene. [Arabidopsis thaliana]
contig01275	662	204	5e-51	57	ref|XP_002313147.1|	UDP-glucoronosyl/UDP-glucosyltransferase [Populus trichocarpa] gb|EEE87102.1| UDP-glucoronosyl/UDP-glucosyltransferase [Populus trichocarpa]
contig01474	466	101	2e-21	61	sp|Q3TDQ1|STT3B_MOUSE	Dolichyl-diphosphooligosaccharide--protein glycosyltransferase subunit STT3B OS=Mus musculus GN=Stt3b PE=1 SV=2
contig01994	387	73.9	5e-12	58	dbj|BAC78438.1|	isoflavonoid glucosyltransferase [Glycyrrhiza echinata]
contig02011	529	125	2e-27	72	gb|EEF39808.1|	UDP-glucosyltransferase, putative [Ricinus communis]
contig04846	502	227	4e-58	73	gb|EEF47701.1|	UDP-glucosyltransferase, putative [Ricinus communis]
contig04945	341	130	2e-36	71	dbj|BAG80550.1|	UDP-glucose:glucosyltransferase [Lycium barbarum]
contig04967	567	99.4	2e-19	67	ref|NP_188215.1|	glycosyl transferase family 1 protein [Arabidopsis thaliana] dbj|BAB02880.1| glycosyl transferases-like protein [Arabidopsis thaliana] gb|AAM10311.1| AT3g15940/MVC8_7 [Arabidopsis thaliana] emb|CAD45267.1| putative glycosyltransferase [Arabidopsis thaliana]
contig06445	503	135	2e-40	75	ref|NP_198662.1|	ALG6, ALG8 glycosyltransferase family protein [Arabidopsis thaliana] sp|Q9FF17|ALG6_ARATH RecName: Full=Probable dolichyl pyrophosphate Man9GlcNAc2 alpha-1,3-glucosyltransferase; AltName: Full=Dolichyl-P-Glc:Man9GlcNAc2-PP-dolichyl glucosyltransferase; AltName: Full=Asparagine-linked glycosylation protein 6 dbj|BAB09358.1| glucosyltransferase-like protein [Arabidopsis thaliana] gb|AAK59571.1| put…
contig07347	514	87	9e-38	60	AT1G22340.1	| Symbols: AtUGT85A7 | AtUGT85A7 (UDP-glucosyl transferase 85A7); UDP-glycosyltransferase/ glucuronosyltransferase/ transferase, transferring glycosyl groups | chr1:7890464-7892090 REVERSE
contig07761	180	75.8	7e-11	86	dbj|AB076697.1|	Gentiana triflora 3'GT mRNA for anthocyanin 3'-glucosyltransferase, complete cds
contig08217	650	77.4	2e-23	48	ref|XP_002320745.1|	glycosyltransferase [Populus trichocarpa] gb|EEE99060.1| glycosyltransferase [Populus trichocarpa]
contig09654	136	85.9	1e-15	90	gb|EEF31038.1|	glycosyltransferase, putative [Ricinus communis]
contig11561	480	219	9e-56	67	ref|XP_002268972.1|	PREDICTED: similar to EBS1 (EMS-MUTAGENIZED BRI1 SUPPRESSOR 1); UDP-glucose:glycoprotein glucosyltransferase/ transferase, transferring glycosyl groups / transferase, transferring hexosyl groups [Vitis vinifera]
contig12557	472	88.2	6e-24	59	dbj|BAG80557.1|	UDP-glucose:glucosyltransferase [Lycium barbarum]
contig12953	405	102	1e-20	79	gb|EEF31038.1|	glycosyltransferase, putative [Ricinus communis]
contig13588	222	63.9	3e-07	97	ref|XM_002301767.1|	Populus trichocarpa glycosyltransferase, CAZy family GT8, mRNA
contig01140	555	164	4e-39	71	emb|CAI30145.1|	glycosyltransferase [Medicago truncatula]
contig01501	255	63.9	5e-09	72	ref|NP_192536.1|	ATCSLC12 (Cellulose synthase-like C12); transferase, transferring glycosyl groups [Arabidopsis thaliana] sp|Q9ZQB9|CSLCC_ARATH RecName: Full=Probable xyloglucan glycosyltransferase 12; AltName: Full=Cellulose synthase-like protein C12; Short=AtCslC12 gb|AAD15482.1| putative glucosyltransferase [Arabidopsis thaliana] emb|CAB77947.1| putative glucosyltransferase [Arabidopsis thaliana] gb|AAM64627.1…
contig01828	546	229	2e-73	70	ref|NP_181994.4|	transferase, transferring glycosyl groups [Arabidopsis thaliana] sp|O80505|ALG8_ARATH RecName: Full=Probable dolichyl pyrophosphate Glc1Man9GlcNAc2 alpha-1,3-glucosyltransferase; AltName: Full=Dolichyl-P-Glc:Glc1Man9GlcNAc2-PP-dolichyl glucosyltransferase; AltName: Full=Asparagine-linked glycosylation protein 8
contig02530	516	223	4e-57	68	gb|EEF28943.1|	glycosyltransferase, putative [Ricinus communis]
contig03695	387	167	2e-41	65	sp|Q54NM9|STT3_DICDI	Dolichyl-diphosphooligosaccharide--protein glycosyltransferase subunit STT3 OS=Dictyostelium discoideum GN=stt3 PE=3 SV=1
contig04114	111	72.4	1e-11	88	ref|NP_198815.1|	glycosyltransferase family 14 protein / core-2/I-branching enzyme family protein [Arabidopsis thaliana] dbj|BAB10223.1| glycosylation enzyme-like protein [Arabidopsis thaliana] gb|AAP21301.1| At5g39990 [Arabidopsis thaliana] dbj|BAE99445.1| hypothetical protein [Arabidopsis thaliana]
contig05192	492	100	8e-37	52	AT1G22360.1	| Symbols: AtUGT85A2 | AtUGT85A2 (UDP-glucosyl transferase 85A2); UDP-glycosyltransferase/ glucuronosyltransferase/ transferase, transferring glycosyl groups | chr1:7895068-7897527 REVERSE
contig05965	115	58.2	3e-07	68	gb|EEF32574.1|	UDP-glucosyltransferase, putative [Ricinus communis]
contig05966	362	147	2e-36	62	dbj|BAG80534.1|	putative glycosyltransferase [Lycium barbarum]
contig06033	519	313	5e-84	80	ref|NP_001077453.1|	glycosyltransferase family 14 protein / core-2/I-branching enzyme family protein [Arabidopsis thaliana]
contig06271	446	186	7e-48	56	AT1G22400.1	| Symbols: UGT85A1, ATUGT85A1 | UGT85A1; UDP-glycosyltransferase/ cis-zeatin O-beta-D-glucosyltransferase/ glucuronosyltransferase/ trans-zeatin O-beta-D-glucosyltransferase/ transferase, transferring glycosyl groups / transferase, transferring hexosyl groups | chr1:7903851-7906607 REVERSE
contig06707	516	111	3e-38	53	dbj|BAD91804.1|	cyclo-DOPA 5-O-glucosyltransferase [Celosia cristata]
contig07351	466	144	3e-66	83	ref|NP_565866.1|	glycosyltransferase family 14 protein / core-2/I-branching enzyme family protein [Arabidopsis thaliana] gb|AAM14996.1| putative RING zinc finger protein [Arabidopsis thaliana]
contig07822	395	125	1e-27	46	gb|EEF29928.1|	UDP-glucosyltransferase, putative [Ricinus communis]
contig08971	493	251	2e-65	73	emb|CAI93188.1|	glycosyltransferase [Solanum lycopersicum]
contig09126	499	199	6e-50	70	ref|XP_002326899.1|	glycosyltransferase family GT8 [Populus trichocarpa] gb|EEE73649.1| glycosyltransferase family GT8 [Populus trichocarpa]
contig09587	498	164	4e-39	57	gb|EEF41807.1|	UDP-glucosyltransferase, putative [Ricinus communis]
contig12192	367	97.8	1e-21	50	AT5G55120.1	| Symbols: VTC5 | VTC5 (VITAMIN C DEFECTIVE 5); GDP-D-glucose phosphorylase/ galactose-1-phosphate guanylyltransferase (GDP)/ quercetin 4'-O-glucosyltransferase | chr5:22369515-22371709 FORWARD
contig13712	352	184	3e-45	75	ref|NP_187389.1|	ATCSLC06 (Cellulose synthase-like C6); transferase, transferring glycosyl groups [Arabidopsis thaliana] sp|Q9SRT3|CSLC6_ARATH RecName: Full=Probable xyloglucan glycosyltransferase 6; AltName: Full=Cellulose synthase-like protein C6; Short=AtCslC6 gb|AAF02144.1|AC009853_4 unknown protein [Arabidopsis thaliana] gb|AAL49857.1| unknown protein [Arabidopsis thaliana] gb|AAN13215.1| unknown protein [Ar…
contig13769	478	277	2e-73	87	ref|XP_002328950.1|	glycosyltransferase, CAZy family GT2 [Populus trichocarpa] gb|EEE77535.1| glycosyltransferase, CAZy family GT2 [Populus trichocarpa]
contig01229	386	52.4	8e-08	58	AT2G29730.1	| Symbols: UGT71D1 | UGT71D1 (UDP-GLUCOSYL TRANSFERASE 71D1); UDP-glycosyltransferase/ quercetin 3-O-glucosyltransferase/ transferase, transferring glycosyl groups | chr2:12703652-12705055 FORWARD
contig01665	296	123	7e-27	59	gb|EEF42836.1|	UDP-glucosyltransferase, putative [Ricinus communis]
contig04117	312	60	7e-06	94	ref|NM_105776.2|	Arabidopsis thaliana glycosyltransferase family 14 protein / core-2/I-branching enzyme family protein (AT1G71070) mRNA, complete cds
contig04666	503	148	2e-34	49	dbj|BAC78438.1|	isoflavonoid glucosyltransferase [Glycyrrhiza echinata]
contig05195	359	172	7e-42	63	gb|ABL74480.1|	glucosyltransferase [Ipomoea batatas]
contig05391	306	74.7	1e-14	62	AT4G31780.2	| Symbols: MGD1, MGDA | MGD1 (MONOGALACTOSYL DIACYLGLYCEROL SYNTHASE 1); 1,2-diacylglycerol 3-beta-galactosyltransferase/ UDP-galactosyltransferase/ UDP-glycosyltransferase/ transferase, transferring glycosyl groups | chr4:15374222-15376961 FORWARD
contig05809	381	144	3e-33	61	gb|EEF32576.1|	UDP-glucosyltransferase, putative [Ricinus communis]
contig06011	412	223	6e-57	83	ref|NP_566170.1|	GAUT9 (Galacturonosyltransferase 9); polygalacturonate 4-alpha-galacturonosyltransferase/ transferase, transferring glycosyl groups / transferase, transferring hexosyl groups [Arabidopsis thaliana] sp|Q9FWA4|GLTR_ARATH RecName: Full=Uncharacterized glycosyltransferase At3g02350 gb|AAG12603.1|AC068900_9 unknown protein; 9779-11709 [Arabidopsis thaliana] gb|AAL84957.1| AT3g02350/F11A12_103 [Arabido…
contig06503	476	228	2e-56	86	ref|XM_002312222.1|	Populus trichocarpa glycosyltransferase family-37, mRNA
contig07233	411	63.5	2e-11	62	ref|NP_192243.1|	glycosyltransferase family 14 protein / core-2/I-branching enzyme family protein [Arabidopsis thaliana] gb|AAD14462.1| putative glycosylation enzyme [Arabidopsis thaliana] emb|CAB77819.1| putative glycosylation enzyme [Arabidopsis thaliana] dbj|BAE98919.1| putative glycosylation enzyme [Arabidopsis thaliana]
contig07711	291	110	2e-35	81	ref|XP_002268972.1|	PREDICTED: similar to EBS1 (EMS-MUTAGENIZED BRI1 SUPPRESSOR 1); UDP-glucose:glycoprotein glucosyltransferase/ transferase, transferring glycosyl groups / transferase, transferring hexosyl groups [Vitis vinifera]
contig07773	341	105	1e-21	69	gb|EEF32837.1|	UDP-glucose glycoprotein:glucosyltransferase, putative [Ricinus communis]
contig08613	500	285	1e-75	78	gb|EEF38954.1|	glycosyltransferase, putative [Ricinus communis]
contig09570	316	55.8	1e-11	77	gb|EEF47700.1|	UDP-glucosyltransferase, putative [Ricinus communis]
contig09834	445	181	3e-44	66	ref|XP_002321071.1|	glycosyltransferase [Populus trichocarpa] gb|EEE99386.1| glycosyltransferase [Populus trichocarpa]
contig10409	397	52.4	9e-08	52	AT4G16710.2	| Symbols: | glycosyltransferase family protein 28 | chr4:9398818-9399618 FORWARD
contig11038	350	201	3e-50	83	ref|XP_002302550.1|	glycosyltransferase [Populus trichocarpa] gb|EEE81823.1| glycosyltransferase [Populus trichocarpa]
contig11883	473	193	5e-48	77	gb|EEF35861.1|	glycosyltransferase, putative [Ricinus communis]
contig12190	442	149	4e-36	57	gb|EEF34183.1|	glycosyltransferase, putative [Ricinus communis]
contig12448	329	69.7	9e-11	39	dbj|BAF75901.1|	tetrahydroxychalcone 2'-glucosyltransferase [Catharanthus roseus]
contig12457	286	83.6	2e-16	60	dbj|BAG80553.1|	UDP-glucose:glucosyltransferase [Lycium barbarum]
contig12611	454	58.2	2e-10	56	ref|NP_001149881.1|	glycosyltransferase family 28 C-terminal domain containing protein [Zea mays] gb|ACG37089.1| glycosyltransferase family 28 C-terminal domain containing protein [Zea mays] gb|ACN26152.1| unknown [Zea mays]
contig12621	398	105	1e-21	62	gb|ABC96116.1|	sterol glucosyltransferase [Withania somnifera]
contig13054	352	97.8	1e-21	55	AT1G22340.1	| Symbols: AtUGT85A7 | AtUGT85A7 (UDP-glucosyl transferase 85A7); UDP-glycosyltransferase/ glucuronosyltransferase/ transferase, transferring glycosyl groups | chr1:7890464-7892090 REVERSE
contig13071	314	58.2	1e-09	41	AT5G12260.1	| Symbols: | FUNCTIONS IN: molecular_function unknown; INVOLVED IN: biological_process unknown; LOCATED IN: cellular_component unknown; EXPRESSED IN: 22 plant structures; EXPRESSED DURING: 13 growth stages; BEST Arabidopsis thaliana protein match is: glycosyltransferase family protein 2 (TAIR:AT5G60700.1); Has 66 Blast hits to 66 proteins in 22 species: Archae - 0; Bacteria - 6; Metazoa - 0; Fung…
contig13292	255	103	4e-21	73	gb|EEF43649.1|	UDP-glucosyltransferase, putative [Ricinus communis]
FW1NBNE02C361A	245	145	1e-31	85	ref|XM_002328233.1|	Populus trichocarpa glycosyltransferase, family GT8, mRNA
FW1NBNE02C4HZP	179	76.3	9e-13	72	gb|EEF34183.1|	glycosyltransferase, putative [Ricinus communis]
FW1NBNE02C4Y54	235	57	4e-19	83	AT4G31780.2	| Symbols: MGD1, MGDA | MGD1 (MONOGALACTOSYL DIACYLGLYCEROL SYNTHASE 1); 1,2-diacylglycerol 3-beta-galactosyltransferase/ UDP-galactosyltransferase/ UDP-glycosyltransferase/ transferase, transferring glycosyl groups | chr4:15374222-15376961 FORWARD
FW1NBNE02C55GS	530	210	1e-65	77	ref|XP_002314884.1|	glycosyltransferase, CAZy family GT8 [Populus trichocarpa] gb|EEF01055.1| glycosyltransferase, CAZy family GT8 [Populus trichocarpa]
FW1NBNE02C6PP6	164	75.9	1e-12	62	gb|AAR06914.1|	UDP-glycosyltransferase 71E1 [Stevia rebaudiana]
FW1NBNE02C7LMV	254	60.8	8e-14	58	ref|XP_002321071.1|	glycosyltransferase [Populus trichocarpa] gb|EEE99386.1| glycosyltransferase [Populus trichocarpa]
FW1NBNE02C8NB4	425	133	1e-50	75	sp|Q84Z01|CSLCA_ORYSJ	RecName: Full=Putative xyloglucan glycosyltransferase 10; AltName: Full=Cellulose synthase-like protein C10; AltName: Full=OsCslC10 sp|A2YHR9|CSLCA_ORYSI RecName: Full=Putative xyloglucan glycosyltransferase 10; AltName: Full=Cellulose synthase-like protein C10; AltName: Full=OsCslC10 dbj|BAC56816.1| putative CSLC9(cellulose synthase-like) [Oryza sativa Japonica Group] gb|EAZ02630.1| hypothetical…
FW1NBNE02C9F6N	535	211	2e-53	71	emb|CAI93191.1|	glycosyltransferase [Solanum tuberosum]
FW1NBNE02CZHZ8	333	50.4	2e-07	33	AT2G31750.1	| Symbols: UGT74D1 | UGT74D1 (UDP-glucosyl transferase 74D1); UDP-glycosyltransferase/ abscisic acid glucosyltransferase/ transferase, transferring glycosyl groups / transferase, transferring hexosyl groups | chr2:13497312-13499870 FORWARD
FW1NBNE02CZXHH	511	156	2e-48	57	AT5G12260.1	| Symbols: | FUNCTIONS IN: molecular_function unknown; INVOLVED IN: biological_process unknown; LOCATED IN: cellular_component unknown; EXPRESSED IN: 22 plant structures; EXPRESSED DURING: 13 growth stages; BEST Arabidopsis thaliana protein match is: glycosyltransferase family protein 2 (TAIR:AT5G60700.1); Has 66 Blast hits to 66 proteins in 22 species: Archae - 0; Bacteria - 6; Metazoa - 0; Fung…
FW1NBNE02CZY14	419	99.8	2e-23	66	sp|Q9SB75|CSLC5_ARATH	Probable xyloglucan glycosyltransferase 5 OS=Arabidopsis thaliana GN=CSLC5 PE=2 SV=1
FW1NBNE02D04I8	397	118	1e-27	63	AT5G24750.1	| Symbols: | FUNCTIONS IN: molecular_function unknown; INVOLVED IN: biological_process unknown; LOCATED IN: cellular_component unknown; EXPRESSED IN: 9 plant structures; EXPRESSED DURING: 6 growth stages; BEST Arabidopsis thaliana protein match is: UDP-glucose:sterol glucosyltransferase, putative (TAIR:AT1G43620.3); Has 976 Blast hits to 975 proteins in 299 species: Archae - 0; Bacteria - 617; Me…
FW1NBNE02D0DUO	424	120	4e-26	62	gb|EEF42029.1|	glycosyltransferase, putative [Ricinus communis]
FW1NBNE02D2TMO	451	77.8	3e-13	36	dbj|BAG80534.1|	putative glycosyltransferase [Lycium barbarum]
FW1NBNE02D2XD4	441	140	3e-58	72	ref|XP_002307628.1|	glycosyltransferase, CAZy family GT8 [Populus trichocarpa] gb|EEE94624.1| glycosyltransferase, CAZy family GT8 [Populus trichocarpa]
FW1NBNE02D3C3R	464	150	4e-35	55	ref|NP_187389.1|	ATCSLC06 (Cellulose synthase-like C6); transferase, transferring glycosyl groups [Arabidopsis thaliana] sp|Q9SRT3|CSLC6_ARATH RecName: Full=Probable xyloglucan glycosyltransferase 6; AltName: Full=Cellulose synthase-like protein C6; Short=AtCslC6 gb|AAF02144.1|AC009853_4 unknown protein [Arabidopsis thaliana] gb|AAL49857.1| unknown protein [Arabidopsis thaliana] gb|AAN13215.1| unknown protein [Ar…
FW1NBNE02D3I12	394	77	3e-14	40	sp|Q84VX0|Y5740_ARATH	Uncharacterized glycosyltransferase At1g55740 OS=Arabidopsis thaliana GN=At1g55740 PE=2 SV=1
FW1NBNE02D3W71	526	215	1e-55	71	sp|Q8LIY0|CSLC1_ORYSJ	Probable xyloglucan glycosyltransferase 1 OS=Oryza sativa subsp. japonica GN=CSLC1 PE=2 SV=1
FW1NBNE02D3XS6	435	92.4	2e-28	58	gb|EEF39808.1|	UDP-glucosyltransferase, putative [Ricinus communis]
FW1NBNE02D45IM	537	149	7e-35	72	ref|XP_002302739.1|	glycosyltransferase, CAZy family GT8 [Populus trichocarpa] gb|EEE82012.1| glycosyltransferase, CAZy family GT8 [Populus trichocarpa]
FW1NBNE02D4RQ5	80	85.7	3e-14	90	emb|AJ507211.1|	Arabidopsis thaliana mRNA for putative glycosyltransferase (1g52420 gene)
FW1NBNE02D4U2O	149	54.3	4e-06	68	gb|EEF52629.1|	glycosyltransferase, putative [Ricinus communis]
FW1NBNE02D6KBZ	549	172	1e-42	59	sp|O22775|GT2_ARATH	Putative glycosyltransferase 2 OS=Arabidopsis thaliana GN=GT2 PE=2 SV=1
FW1NBNE02D6TOM	497	149	1e-34	44	dbj|BAG80555.1|	UDP-glucose:glucosyltransferase [Lycium barbarum]
FW1NBNE02D8YXY	567	152	2e-36	67	sp|O81007|GT7_ARATH	Putative glycosyltransferase 7 OS=Arabidopsis thaliana GN=GT7 PE=2 SV=1
FW1NBNE02D986T	208	77.4	7e-16	69	gb|EEF43301.1|	dolichyl-diphosphooligosaccharide--protein glycosyltransferase, putative [Ricinus communis]
FW1NBNE02D9Y4O	454	93.2	8e-38	50	dbj|BAB86932.1|	glucosyltransferase-14 [Vigna angularis]
FW1NBNE02DCYFG	356	112	4e-43	83	gb|ABC96116.1|	sterol glucosyltransferase [Withania somnifera]
FW1NBNE02DD2C9	493	50.1	2e-10	53	dbj|BAG80543.1|	UDP-glucose:glucosyltransferase [Lycium barbarum]
FW1NBNE02DDVKQ	423	125	2e-45	79	ref|XP_002320745.1|	glycosyltransferase [Populus trichocarpa] gb|EEE99060.1| glycosyltransferase [Populus trichocarpa]
FW1NBNE02DFID8	152	69.7	9e-11	67	gb|EEF45622.1|	dolichyl glycosyltransferase, putative [Ricinus communis]
FW1NBNE02DFK7H	560	190	7e-47	63	dbj|BAF75895.1|	tetrahydroxychalcone 2'-glucosyltransferase [Cyclamen persicum]
FW1NBNE02DFUC9	368	106	4e-34	67	gb|EEF38632.1|	UDP-glucosyltransferase, putative [Ricinus communis]
FW1NBNE02DGLGY	160	60	3e-06	93	dbj|AB071961.1|	Panax ginseng PGGT-1 mRNA for UDP-glucose:sterol 3-O-glucosyltransferase, comolete cds
FW1NBNE02DHBP2	473	205	1e-51	66	ref|XP_002280419.1|	PREDICTED: similar to ceramide glucosyltransferase [Vitis vinifera]
FW1NBNE02DHE5H	379	144	3e-38	79	ref|NP_192536.1|	ATCSLC12 (Cellulose synthase-like C12); transferase, transferring glycosyl groups [Arabidopsis thaliana] sp|Q9ZQB9|CSLCC_ARATH RecName: Full=Probable xyloglucan glycosyltransferase 12; AltName: Full=Cellulose synthase-like protein C12; Short=AtCslC12 gb|AAD15482.1| putative glucosyltransferase [Arabidopsis thaliana] emb|CAB77947.1| putative glucosyltransferase [Arabidopsis thaliana] gb|AAM64627.1…
FW1NBNE02DHZKA	442	118	4e-37	62	dbj|BAC78438.1|	isoflavonoid glucosyltransferase [Glycyrrhiza echinata]
FW1NBNE02DI1A2	490	109	1e-22	50	dbj|BAB88934.1|	glucosyltransferase [Nicotiana tabacum]
FW1NBNE02DIFYS	478	164	1e-42	62	gb|EEF39808.1|	UDP-glucosyltransferase, putative [Ricinus communis]
FW1NBNE02DJWXY	383	57.4	2e-09	30	AT5G05860.1	| Symbols: UGT76C2 | UGT76C2; UDP-glycosyltransferase/ cis-zeatin O-beta-D-glucosyltransferase/ cytokinin 7-beta-glucosyltransferase/ cytokinin 9-beta-glucosyltransferase/ trans-zeatin O-beta-D-glucosyltransferase/ transferase, transferring glycosyl groups | chr5:1765545-1767348 FORWARD
FW1NBNE02DKGNV	458	163	1e-36	81	ref|XM_002330099.1|	Populus trichocarpa glycosyltransferase, mRNA
FW1NBNE02DKJ03	518	291	6e-80	87	AT4G31780.2	| Symbols: MGD1, MGDA | MGD1 (MONOGALACTOSYL DIACYLGLYCEROL SYNTHASE 1); 1,2-diacylglycerol 3-beta-galactosyltransferase/ UDP-galactosyltransferase/ UDP-glycosyltransferase/ transferase, transferring glycosyl groups | chr4:15374222-15376961 FORWARD
FW1NBNE02DKJ74	534	233	1e-63	70	dbj|BAD93690.1|	glycosyltransferase [Nicotiana tabacum]
FW1NBNE02DMT5B	502	201	2e-50	55	gb|EEF35043.1|	UDP-glucosyltransferase, putative [Ricinus communis]
FW1NBNE02DNBTY	529	141	4e-55	57	gb|EEF42833.1|	UDP-glucosyltransferase, putative [Ricinus communis]
FW1NBNE02DNNBK	541	57.8	5e-14	70	dbj|BAD82732.1|	putative ceramide glucosyltransferase [Oryza sativa Japonica Group]
FW1NBNE02DNX2K	467	148	8e-42	49	AT1G22360.1	| Symbols: AtUGT85A2 | AtUGT85A2 (UDP-glucosyl transferase 85A2); UDP-glycosyltransferase/ glucuronosyltransferase/ transferase, transferring glycosyl groups | chr1:7895068-7897527 REVERSE
FW1NBNE02DOTWE	473	169	1e-76	82	ref|XP_002332802.1|	glycosyltransferase [Populus trichocarpa] gb|EEE72714.1| glycosyltransferase [Populus trichocarpa]
FW1NBNE02DPBQX	181	61.6	2e-08	69	ref|NP_175473.1|	glycosyltransferase family protein [Arabidopsis thaliana] gb|AAF87877.1|AC012561_10 Putative glucosyl transferase [Arabidopsis thaliana] gb|AAG51184.1|AC079279_5 UDP rhamnose: anthocyanidin-3-glucoside rhamnosyltransferase, putative [Arabidopsis thaliana]
FW1NBNE02DQXQA	502	119	1e-27	42	AT5G24750.1	| Symbols: | FUNCTIONS IN: molecular_function unknown; INVOLVED IN: biological_process unknown; LOCATED IN: cellular_component unknown; EXPRESSED IN: 9 plant structures; EXPRESSED DURING: 6 growth stages; BEST Arabidopsis thaliana protein match is: UDP-glucose:sterol glucosyltransferase, putative (TAIR:AT1G43620.3); Has 976 Blast hits to 975 proteins in 299 species: Archae - 0; Bacteria - 617; Me…
FW1NBNE02DRGI2	446	173	6e-42	52	dbj|BAG80543.1|	UDP-glucose:glucosyltransferase [Lycium barbarum]
FW1NBNE02DSY8O	433	86.3	7e-18	50	AT5G24750.1	| Symbols: | FUNCTIONS IN: molecular_function unknown; INVOLVED IN: biological_process unknown; LOCATED IN: cellular_component unknown; EXPRESSED IN: 9 plant structures; EXPRESSED DURING: 6 growth stages; BEST Arabidopsis thaliana protein match is: UDP-glucose:sterol glucosyltransferase, putative (TAIR:AT1G43620.3); Has 976 Blast hits to 975 proteins in 299 species: Archae - 0; Bacteria - 617; Me…
FW1NBNE02DTVA6	131	39.3	1e-06	65	emb|CAI93178.1|	glycosyltransferase [Populus balsamifera]
FW1NBNE02DU6IJ	497	212	2e-67	75	emb|CAI93188.1|	glycosyltransferase [Solanum lycopersicum]
FW1NBNE02DWQ92	231	55.8	2e-07	51	gb|AAK28303.1|AF346431_1	phenylpropanoid:glucosyltransferase 1 [Nicotiana tabacum]
FW1NBNE02DXGG8	516	124	3e-28	41	sp|P0C7P7|Y1567_ARATH	Uncharacterized UDP-glucosyltransferase At1g05670 OS=Arabidopsis thaliana GN=At1g05670 PE=2 SV=1
FW1NBNE02DXVYV	451	95.9	1e-18	55	gb|AAX33316.1|	secondary cell wall-related glycosyltransferase family 8 [Populus tremula x Populus tremuloides]
FW1NBNE02DY8IM	514	70.1	6e-12	40	sp|Q9SRT3|CSLC6_ARATH	Probable xyloglucan glycosyltransferase 6 OS=Arabidopsis thaliana GN=CSLC6 PE=1 SV=1
FW1NBNE02DYHCX	482	177	5e-52	64	gb|EEF49100.1|	glycosyltransferase, putative [Ricinus communis]
FW1NBNE02DZI2R	500	194	3e-48	77	gb|EEF34183.1|	glycosyltransferase, putative [Ricinus communis]
FW1NBNE02DZL53	532	110	4e-23	46	ref|XP_002311789.1|	glycosyltransferase, CAZy family GT8 [Populus trichocarpa] gb|EEE89156.1| glycosyltransferase, CAZy family GT8 [Populus trichocarpa]
FW1NBNE02DZYQ7	510	145	3e-47	62	gb|EEF40794.1|	dolichyl glycosyltransferase, putative [Ricinus communis]
FW1NBNE02EA08N	476	46.2	9e-06	45	AT5G15050.1	| Symbols: | glycosyltransferase family 14 protein / core-2/I-branching enzyme family protein | chr5:4871820-4873454 REVERSE
FW1NBNE02EA19O	504	67.9	5e-08	88	gb|EU823439.1|	Populus tremula isolate swl131-64E glycogenin glucosyltransferase gene, partial cds
FW1NBNE02EAA94	391	199	9e-54	73	AT5G12260.1	| Symbols: | FUNCTIONS IN: molecular_function unknown; INVOLVED IN: biological_process unknown; LOCATED IN: cellular_component unknown; EXPRESSED IN: 22 plant structures; EXPRESSED DURING: 13 growth stages; BEST Arabidopsis thaliana protein match is: glycosyltransferase family protein 2 (TAIR:AT5G60700.1); Has 66 Blast hits to 66 proteins in 22 species: Archae - 0; Bacteria - 6; Metazoa - 0; Fung…
FW1NBNE02EAKWX	487	72.4	4e-22	53	dbj|BAG80555.1|	UDP-glucose:glucosyltransferase [Lycium barbarum]
FW1NBNE02EB8KE	217	62.4	6e-11	55	AT5G55120.1	| Symbols: VTC5 | VTC5 (VITAMIN C DEFECTIVE 5); GDP-D-glucose phosphorylase/ galactose-1-phosphate guanylyltransferase (GDP)/ quercetin 4'-O-glucosyltransferase | chr5:22369515-22371709 FORWARD
FW1NBNE02EBAUE	501	229	8e-61	88	gb|EEF31531.1|	Dolichyl-phosphate beta-glucosyltransferase, putative [Ricinus communis]
FW1NBNE02EBEVM	583	178	3e-43	60	ref|NP_567241.1|	ATXT2; UDP-xylosyltransferase/ transferase/ transferase, transferring glycosyl groups [Arabidopsis thaliana] sp|O22775|GT2_ARATH RecName: Full=Putative glycosyltransferase 2; Short=AtGT2 gb|AAC19271.1| T14P8.23 [Arabidopsis thaliana] emb|CAC01674.1| putative golgi glycosyltransferase [Arabidopsis thaliana] gb|AAL14393.1| AT4g02500/T10P11_20 [Arabidopsis thaliana] gb|AAM98170.1| putative glycosylt…
FW1NBNE02EBK0Z	518	51.6	3e-07	31	AT1G78270.1	| Symbols: AtUGT85A4 | AtUGT85A4 (UDP-glucosyl transferase 85A4); UDP-glycosyltransferase/ glucuronosyltransferase/ transferase, transferring hexosyl groups | chr1:29450691-29452223 REVERSE
FW1NBNE02EBPP4	178	285	4e-74	96	dbj|AB071961.1|	Panax ginseng PGGT-1 mRNA for UDP-glucose:sterol 3-O-glucosyltransferase, comolete cds
FW1NBNE02EBUNW	470	61.2	3e-08	45	ref|XP_001769175.1|	cellulose synthase-like D4, glycosyltransferase family 2 protein [Physcomitrella patens subsp. patens] gb|EDQ66047.1| cellulose synthase-like D4, glycosyltransferase family 2 protein [Physcomitrella patens subsp. patens]
FW1NBNE02EEI3G	89	95.6	3e-17	100	emb|FM872285.1|	Brassica napus var. napus BAC fragment containing ugt84A9b gene for sinapate 1-glucosyltransferase and 5S rRNA gene, cultivar Express
FW1NBNE02EFLXU	539	65.9	2e-07	87	ref|NM_120532.2|	Arabidopsis thaliana glycosyltransferase family protein 47 (AT5G04500) mRNA, complete cds
FW1NBNE02EHVWO	572	151	2e-46	62	gb|EEF38632.1|	UDP-glucosyltransferase, putative [Ricinus communis]
FW1NBNE02EI0CC	190	127	3e-28	95	ref|XP_002328950.1|	glycosyltransferase, CAZy family GT2 [Populus trichocarpa] gb|EEE77535.1| glycosyltransferase, CAZy family GT2 [Populus trichocarpa]
FW1NBNE02EIA21	390	167	3e-40	72	gb|EEF35043.1|	UDP-glucosyltransferase, putative [Ricinus communis]
FW1NBNE02EJQJ3	436	70.5	3e-22	56	AT4G27480.2	| Symbols: | glycosyltransferase family 14 protein / core-2/I-branching enzyme family protein | chr4:13736835-13738317 REVERSE
FW1NBNE02ELDRJ	474	46.6	7e-06	27	AT5G54060.1	| Symbols: UF3GT | UF3GT (udp-glucose:flavonoid 3-O-glucosyltransferase); transferase, transferring glycosyl groups | chr5:21936902-21938308 REVERSE
FW1NBNE02ELPMA	310	145	5e-36	64	AT5G05860.1	| Symbols: UGT76C2 | UGT76C2; UDP-glycosyltransferase/ cis-zeatin O-beta-D-glucosyltransferase/ cytokinin 7-beta-glucosyltransferase/ cytokinin 9-beta-glucosyltransferase/ trans-zeatin O-beta-D-glucosyltransferase/ transferase, transferring glycosyl groups | chr5:1765545-1767348 FORWARD
FW1NBNE02EMYYR	128	72.8	1e-11	66	dbj|BAB86928.1|	glucosyltransferase-10 [Vigna angularis]
FW1NBNE02EO4A7	448	130	3e-31	57	AT1G71070.1	| Symbols: | glycosyltransferase family 14 protein / core-2/I-branching enzyme family protein | chr1:26807440-26809152 REVERSE
FW1NBNE02EOZOK	500	151	2e-35	55	gb|EEF43596.1|	UDP-glucosyltransferase, putative [Ricinus communis]
FW1NBNE02EP820	489	166	2e-58	69	ref|XP_002319923.1|	glycosyltransferase, CAZy family GT8 [Populus trichocarpa] gb|EEE95846.1| glycosyltransferase, CAZy family GT8 [Populus trichocarpa]
FW1NBNE02EQQVT	528	153	9e-50	58	gb|ABB92748.1|	UDP-glucose glucosyltransferase [Fragaria x ananassa]
FW1NBNE02ERY4D	473	153	5e-36	92	ref|XP_002324094.1|	glycosyltransferase [Populus trichocarpa] gb|EEF04227.1| glycosyltransferase [Populus trichocarpa]
FW1NBNE02ESOI6	459	68.9	8e-24	44	gb|ABP65661.1|	secondary wall-associated glycosyltransferase family 43B [Populus tremula x Populus alba]
FW1NBNE02ETK3A	513	248	2e-64	69	ref|XP_002268972.1|	PREDICTED: similar to EBS1 (EMS-MUTAGENIZED BRI1 SUPPRESSOR 1); UDP-glucose:glycoprotein glucosyltransferase/ transferase, transferring glycosyl groups / transferase, transferring hexosyl groups [Vitis vinifera]
FW1NBNE02EWLUH	359	119	1e-23	82	ref|XM_002312222.1|	Populus trichocarpa glycosyltransferase family-37, mRNA
FW1NBNE02EXP7W	518	62.4	2e-10	55	AT1G71070.1	| Symbols: | glycosyltransferase family 14 protein / core-2/I-branching enzyme family protein | chr1:26807440-26809152 REVERSE
FW1NBNE02EY5GR	309	82.4	1e-17	77	sp|Q6GMV1|ALG1L_HUMAN	Putative glycosyltransferase ALG1-like OS=Homo sapiens GN=ALG1L PE=2 SV=1
FW1NBNE02EY759	391	157	3e-37	71	ref|XP_002307628.1|	glycosyltransferase, CAZy family GT8 [Populus trichocarpa] gb|EEE94624.1| glycosyltransferase, CAZy family GT8 [Populus trichocarpa]
FW1NBNE02EYPFD	391	62	5e-21	51	sp|P53993|YMP8_CAEEL	Uncharacterized glycosyltransferase B0361.8 OS=Caenorhabditis elegans GN=B0361.8 PE=2 SV=3
FW1NBNE02EYQW6	369	93.7	6e-16	94	dbj|AB071962.1|	Panax ginseng PGGT-2 mRNA for UDP-glucose:sterol 3-O-glucosyltransferase, comolete cds
